# Supplementary material for: The drug:H+ antiporters of family 2 (DHA2), siderophore transporters (ARN) and glutathione:H+ antiporters (GEX) have a common evolutionary origin in hemiascomycete yeasts
Source: BMC Genomics. 2013 Dec 18;14:901. doi: 10.1186/1471-2164-14-901 (PMC3890622; doi:10.1186/1471-2164-14-901)
Supplement: Additional file 1 — Potential 14-spanner MFS-MDR proteins gathered from the 31 hemiascomycetous yeasts analysed during this work. This table shows the gene/ORF name, acronym, protein sequence, protein sequence length and phylogenetic cluster classification. It also indicates whether the translated ORF was considered to comprise a true 14-spanner MFS-MDR protein and if the corresponding amino acid sequence was used in the construction of the phylogenetic tree. Both HMMTOP 2.1 and TMHMM 2.0 were used for topology prediction of the amino acid sequences under analysis (HMMTOP_pred indicates number of predicted TMS, HMMTOP_N_top indicates the N-terminal topology prediction, TMHMM_pred indicates number of predicted TMS, TMHMM_topology details where topology changes along the protein sequence, TMHMM_First60 indicates the expected number of amino acids in transmembrane helices in the first 60 amino acids of the protein). For amino acid sequences showing less than 490 amino acids in length, this table also indicates whether the protein sequence was gathered or not at blastp e-values of E-15, E-17, E-20, E-25 and E-30 (Y = yes, N = no) and the TMS range predicted by visual analysis of the topology probability and protein hydrophobicity plots generated by TMHMM 2.0 and TOPPRED 2, respectively, for each amino acid sequence. [file 1471-2164-14-901-S1.xls]

## Sheet: Sheet1
Gene_name	Acronym	Length	e_15	e_17	e_20	e_25	e_30	HMMTOP_pred	N_top_HMMTOP	TMHMM_pred	TMHMM_topology	TMHMM_First60	TMHMM_inf	TMHMM_sup	TopPred_inf	TopPred_sup	Final prediction	Is a DHA2 protein?	Was used in phylogenetic tree?	Phylogenetic cluster	Amino acid sequence
sapa_c471_13051	sapa_369	48	Y	Y	Y	N	N	0	IN	0	o	0	0	0	0	0	< 14	Yes	No	S	MRDPELIDKATHEEFTEDGLVVLPDQDNIFSQIKALFKRSRSNKEVDG
sami_a_c1599_23100	sami_a_336	66	Y	Y	Y	N	N	0	OUT	0	o	6.14	0	0	1	2	< 14	Yes	No	S	MMIVGLICTIPLFAFSLFMRDPELIDKVTHEDFTEDGLAVPTDDVGIISRLQAFFKNGRHDKKAAR
sami_a_c800_23103	sami_a_348	66	Y	Y	Y	N	N	0	OUT	0	o	6.75	0	0	1	1	< 14	Yes	No	S	MMIVGLICTIPLFAFSLFMRDPELIDKVTHEDFTEDGLAVPTDDVGIISRLQAFFKNSRHDKKAAL
sapa_c498_2182	sapa_371	66	Y	Y	Y	N	N	0	OUT	0	o	5.08	0	0	1	1	< 14	Yes	No	S	MMTVGLICTVPFFVFTLFMRDPELIDKATHEEFTEDGLVVLPDQDNIFSQIKALFKRSRSNKEVEG
sami_a_c798_9285	sami_a_346	141	Y	Y	Y	N	N	1	OUT	1	o95-114i	11.06	1	2	2	2	< 14	Yes	No	B	MLASQIQLDKESPTIKSDFVSITTFNTFCKALGQALGGVVSNTVFSAAVMTKVTRSNIKLPGGNTVNNLVVYRQTNFDGSHSELGHIVSESLTDVFYMALGFYTLSFIFAIFASNKKISAKPKQVKDDVESGEDLEGIMTH
catr_00331	catr_76	148	Y	Y	Y	N	N	1	IN	1	i85-107o	0	1	1	2	3	< 14	Yes	No	D	MSVSSNGRRFSEHHLHPSIIQDVSTDTPGIVAAELAAELGVEEEGLLNTDATKRHSYGAILADIPDQDYDIDDPNSGYALPKAQLYTVISSFIFGFILGSIGWYSGYNFINHDSFQILYAVSNISSDLQSHIYLSSAAFPTYFLGKLV
sami_a_c989_9288	sami_a_349	148	Y	Y	Y	N	N	2	IN	2	i68-90o123-145i	0	2	2	2	2	< 14	Yes	No	B	MHRTNNCSSKAYAMSNPSLHSKEAEQQHEQKRQFAVDQKFAHTSSEHDETSIPEDNVKKNVELSKGSILYVSLVAVALSLFLAALDVMIVSTIIEEVAKQLGSYSEIGWLFTGYSLPNALLVLIWGRIATPIGFKATMLFAYCYFRNW
pist_igi16605957	pist_179	158	Y	Y	Y	N	N	3	IN	3	o78-100i107-129o139-156i	0	3	3	3	5	< 14	Yes	No	D	MSKDHHHPHLLPNIIKDSSAGGPGIVAGELAAEDDGLISDSLLASHSYVIETVEAVPEADSNDGYALPKAQLLTVVSSLFMAAFLAALDGTVVTTLLTLIASDLNAIGNISWIATAYLLSCSAFQPLFGKLSDIFGRKSLLLLCTAFFAVGCMICVTD
sapa_c784_24462	sapa_373	162	Y	Y	Y	N	N	4	IN	4	i2-24o34-56i89-111o121-140i	42.53	4	4	4	4	< 14	Yes	No	O	MNIFLIPVIINTWVSGNIVSSVAGHTAPYKWRWGYGIFCIIVPFSTLILVLPYAYAQYISWRNGKLPPLRLREKGRTLRQTLWKFAEDVNLIGVILFTAFLVLVLLPLTIAGGATSKWKEGHIIAMIVVGGCLGFIFLIWELRFAKNPFIPRVYLGDPTIYV
caal_b_00362	caal_b_11	168	Y	Y	Y	Y	Y	4	IN	4	i22-44o59-81i88-110o136-158i	24.92	4	4	4	5	< 14	Yes	No	F	MIPCGPMGVVAAIDGAILLMKVPSAVVMFLAMMAFFIGIVIMGTRPVGQIYWAQKFVSLLIQPIGMDMSFPAACILLSSSLPRHQQGIAGSLVSTFVNYSISIGLGFAGTVEYYTTKNKEPNLSTSIFGMRNAFRMGMGLAGVGVVLSSIFMLLQIINRRKSTRSQDV
saba_b_c217_4260	saba_b_205	168	Y	Y	Y	N	N	6	IN	3	i29-51o66-88i118-140o	33.76	3	6	5	6	< 14	Yes	No	D	MCTYLFFIAMDSTILMSIVSKIASEFHELWRLSLIISIYLLSNAIGQLVFLKLSIVTSVKLLLCVAQFSFILGSYLSWSAFHFWTFVFARSITGFGSGALMALKSTIMNRFSDKKKNGYSLSASVIVFSLGVAIGPFLVYLFDNSRGSGWKNAFLIPVPFCLVNASIM
saba_b_c1082_22030	saba_b_203	179	Y	Y	Y	N	N	3	IN	3	i13-35o50-72i125-147o	30.09	3	3	3	4	< 14	Yes	No	O	MGLLYKYRVVYDGISGLIGAEIVVGIAGGMIRFPMWTLVHASTTHKEMATVTGLLMSVYQIGDAVGASIAGAIWTQRLAKELIQRLGYDLGMSIYKSPLNYLKKYPIGSEVRTQMLDSYSKIQRYLIIVSISFAAFNAVLCFFLRGFTVNNKQSFSTEEREQEKLKIKQQSWLRRVIGY
sapa_c415_24456	sapa_365	179	Y	Y	Y	N	N	3	IN	3	i13-35o50-72i125-147o	29.8	3	3	3	4	< 14	Yes	No	O	MGLLYKYRVVYDGISGLIGAEIVVGIAGGMIRFPMWTLVHASTTHNEMATVTGLLMSVYQIGDAVGASIAGAIWTQRLAKELIQRLGSNLGMSIYKSPLNYLKKYPLGSEVRIQMVESYSKIQRLLIIVSISFAAFNAVLCFFLRGFTVNKKQSFTTEEREKEKLKIKQQSWLRRVIGY
sakl0c06116g	sakl_306	185	Y	Y	Y	Y	Y	5	OUT	3	i62-84o94-116i123-145o	9.16	3	5	5	6	< 14	Yes	No	E	MMSQLLNQVGTTQTLPLINVLSRGFESSTAEQTRLVASIPLVSGSFILVSGKVGDIYGLKNTLLFGYATVIVWSFICGLTRYAGSVQFFVIARAFQGLGLAFVLPNVMGTVSNVYIAGSIRKNMVYAYTVAVSLNMALCVWALPWNIPTNVRGQAMLGYSMPMCLGIAGTVEHRVHKGGADRLGE
saba_b_c817_7174	saba_b_218	189	Y	Y	Y	N	N	3	IN	2	o50-72i131-153o	8.67	2	3	3	5	< 14	Yes	No	O	MMETDPSKNDNLDDKSTAGYSEKAETEDDKSTGSGIRRIDAVNRVLSDYGSFTAFGVTFSTLKTVLLVALFLQGYCTGLGGQISQSIQTYAANGFGKHSQVGSINTVKSIVASVVAVPYARMSDRFGRIECWIFALVLYTVGEIISAATPNFGGLFAGIVIQQFGYSGFRLLATALTGDLSGLRDRTFA
sapa_c475_19712	sapa_370	196	Y	Y	Y	N	N	5	OUT	6	i2-19o43-65i77-96o101-120i127-149o164-186i	33.17	6	6	4	7	< 14	Yes	No	O	MIVVGGCLGFIFLIWELRFAKNPFIPRVYLGDPTIYVALLMEFVWRLALQIELEYLVTVLMVAFGESTLSAQRIAQLYNFLQSCTNIVVGIILHFYPHPKVFVVTGSLLGVLGMGLLYKYRVVYDGISGLIGAEIVVGIAGGMIRFPMWTLVHASTTHNEMATVTGLLMSVYQIGDAVGASIAGAIWTQRLAKELI
sami_a_c124_14128	sami_a_335	197	Y	Y	Y	N	N	5	IN	4	o29-51i89-108o118-140i157-179o	22.98	4	5	5	6	< 14	Yes	No	S	MFWEASYAHNPLLPFKLLKDRGIWAPLGVAFFNYFTFYIACDFLYPVLLVSMNESSTSAARILNLPDFVASTASPFYSLLIAKSKRLKISVIVGCTTWMLSMGLFYQFRGGYGSHGGVISASVIMGFSGLLCSNSVIVLLQAMTTHSRMAVMTGIHYTFSRIGAAVGASVSGGVWTQTMPSRLYKLLGNDTLAAEAY
sami_a_c637_2273	sami_a_344	203	Y	Y	Y	N	N	5	OUT	5	o15-37i50-72o82-104i141-163o173-195i	31.61	5	5	5	5	< 14	Yes	No	S	MTHQLDHNSLCKHVSIYAAGAVFYNCGYMGVSLILTLILSDFSTLKWRIFYQYSSYWPYIIIPWVSGNIITAAKPEKNWTWDIAMWAFIFPLSSLPLYCLIIYLKMKSVKTPEWKALKERAHSVKRGFFKNIIFLFWELDVIGIVLITVSTGCILVPLTLAAGASEKWRSSKIIGTLVSGGGGFVSYLHVLGGFICSQPSSTF
saba_b_c216_4256	saba_b_204	221	Y	Y	Y	N	N	5	OUT	5	o22-44i51-73o83-102i115-137o202-220i	34.92	5	6	5	7	< 14	Yes	No	D	MCIIPFGTTYFTIVLNISTLQIAERLLPLSVAIVVGYFSVCYFWKPQMKNYLLEVVLGGVTLILYIALMGASLSLPVWKQYVCLSLPLLGSAMILTLLSSLYHEYHQPKKSPISGSIVYCFSAMGGTIGISLGGYVFHKTLLKAVHDGVMKFSKHGYHEKDLLKIIEHATQSSDWVHESAPKFIFQTLIECYLQACRNVFKLSAILFTITVMTMFFFNRVN
sace_e_3188	sace_e_291	242	Y	Y	Y	N	N	5	IN	3	i38-57o67-89i172-194o	22.38	3	5	5	7	< 14	Yes	No	S	MKESSTSAARIVNLPDFVAATASPFYSLLVAKTRKLKLSVIGGCAAWMVCMGLFYKYRGGSGSHEGVIAASVIMGLSGLLCSNSVIVILQAMTTHSRMAVITGIQYTFSKLGAAIGASVSGAIWTQTMPNQLYKNLGNDTLAEIAYASPYTFISDYPWGSPERDAVVESYRYVQRIIMTVGLACTVPFFAFTMFMRDPELIDKATHEEFTEDGLVVLPDEENIFSQIKALFRHNRSNKKLGC
sami_a_c799_14129	sami_a_347	242	Y	Y	Y	N	N	4	IN	4	i38-57o67-89i102-124o172-194i	21.77	4	5	5	7	< 14	Yes	No	S	MNESSTSAARILNLPDFVASTASPFYSLLIAKSKRLKISVIVGCATWMLSMGLFYQFRGGYGSHGGVISASVIMGFSGLLCSNSVIVLLQAMTTHSRMAVMTGIHYTFSRIGAAVGASVSGGVWTQTMPSRLYKLLGNDTLAAEAYESPYSFIDSYPWGTVERYAVVEAYKYVQRIMMIVGLICTIPLFAFSLFMRDPELIDKVTHEDFTEDGLAVPTDDVGIISRLQAFFKNGRHDKKAAR
caal_b_00361	caal_b_10	244	Y	Y	Y	Y	Y	5	OUT	5	i48-65o88-110i117-139o181-203i210-230o	11.35	5	6	6	7	< 14	Yes	No	F	MSDCTLSVEEFNPDPVNELEKKESNVTVTTVSQLPEPNYENISVIREILFMFFMCMSQLLTQAAVSQTMNTQLKIADTYSIQDDPGEMSWFAASFSMTAGTFILVSGRLGDMYGYKLLYIIGYLWFGVFSLLCGFAGLTKSNVFFTTMRGLQGIGPALMMPNSQALIASFYPESLKKNVCLALFGAIAPSGFVVGALFSGLLADLAKWQWTFWLCGIVSIGLAALAFFIIPKKIGLKSSGKFDF
sapa_c123_4162	sapa_355	249	Y	Y	Y	N	N	0	IN	0	i	0	0	0	0	0	< 14	Yes	No	D	MGKKDRQRKKLREFAKLKNRQRNLRKSVQNLKDEVQRKAKEPENSNQIPLGNDEIEEINENSPLLSAPSRQEETKVSKKIDIDIIDAHSLHEGPKNDDSPQVEVNGIEGKSADKTDEEDIKSPLQNEPGRKSALQSSIKDFSDRSVSPLQSITSGDTPMSELELPVSSSNSLERADDIPVVQPESQTLTIKYLPIAASPPEVLVSGAEMSSYGYGSIPESIEDVEDGANPPYIANTSSDELVQDLTRRR
sapa_c788_24463	sapa_374	251	Y	Y	Y	N	N	5	IN	4	o50-72i132-161o187-209i222-244o	7.5	4	5	5	6	< 14	Yes	No	O	MVETDLSRNDNLDDKSTVCYSEKADTDVDKSTASGLRRIDAVNRVLSDYGSFTAFGVTFSSLKTALLVALFLQGYCTGLGGQISQSIQTYAANSFGKHSQVGSINTVKSIVASVVAVPYARMSDRFGRIECWIFALVLYTVGEIISAATPTFGGLFAGIIIQQFGYSGFRLLATALTGDLSGLRDRTFAMNIFLIPVIINTWVSGNIVSSVAGHTAPYKWRWGYGIFCIIVPFSTLILVLPYAYAQYISWR
sami_a_c1153_6763	sami_a_332	269	Y	Y	Y	N	N	6	OUT	6	i5-27o42-64i71-88o98-117i137-159o206-228i	40.83	6	6	6	7	< 14	Yes	No	N	MNRTFICCVIIDFIYQMAGYFSLLFFTSYTFVVLNLSYRDWVYLSNTTTMGLCFFGVVWGALFRGFHRYKIFQVVGIAIKLIGMGLYVACSKKDGSPGIGLVVAALVVTNFGDAANVMGTQVAAQAAVPHQDMAATISVLSLYSSIGAAVGTAITSAVWTDQLPGALFKYVPDKEKAVAFFESLTSIWEEPWGSINREGAISAYQEVNYTLFCMGLGVSSIMFVVALFQTNYYLGDQQNCVEGEQIEDYHHNANGSKKTLLNRAFDFWK
sace_e_4921	sace_e_297	278	Y	Y	Y	N	N	6	IN	4	i129-151o155-177i190-212o222-244i	6.89	4	6	5	6	< 14	Yes	No	O	MLETDHSRNDNLDDKSTVCYSEKTDSNVEKSTTSGLRRIDAVNKVLSDYSSFTAFGVTFSSLKTALLVALFLQGYCTGLGGQISQSIQTYAANSFGKHSQVGSINTVKSIVASVVAVPYARISDRFGRIECWIFALVLYTIGEIISAATPTFSGLFAGIVIQQFGYSGFRLLATALTGDLSGLRDRTFAMNIFLIPVIINTWVSGNIVSSVAGNVAPYKWRWGYGIFCIIVPISTLILVLPYVYAQYISWRSGKLPPLKLKEKGQALRQKRSGNLRMT
sace_e_0512	sace_e_284	280	Y	Y	Y	N	N	7	IN	6	o60-79i122-141o151-173i185-207o217-239i260-279o	1.61	6	7	7	9	< 14	Yes	No	S	MSSSVVGASSNKKSGIRQSCEIIERERHSNDDTFSMTSTFFKLKENEIMSAQFDSLKYKILLISTAFVCGFGISLDYTLRSTYTGYATNSYSEHSLLSTVQVINAVVSVGSQVVYSRLSDHFGRLRLFLVATIFYIMGTIIQSQATRLTMYAAGSVFYNCGYVGTNLLLTLILSDFSSLKWRMFYQYASYWPYIIIPWISGNIITAANPQKNWSWNIAMWAFIYPLSALPIIFLILYMKYKSSKTAEWRSLKEQARKERTSGLFENLVFLFWNSILLAYY
sami_a_c1152_6761	sami_a_331	281	Y	Y	Y	N	N	6	IN	5	i76-93o144-163i170-192o202-221i233-255o	0	5	6	6	8	< 14	Yes	No	N	MTGLVSMTDSTSGQLNFQEKLHDEARKDAAEKDLISVNGCLQQVSSSITSCNGEKIVKTRGVTRIEVVREKMSTKVIWILGLSIFLTSWVAALDATTTYNYQPYATSSFNRHSMLSTLTIANSVIGAVCKPFIAKISDLSSRPVTYFVVLLLYVIGFVITACSPNISAYVIGSVFIAVGQSGISLMNMVIIADTTTLKWRSFFTSLLSVPYLVTTWISGYIVEDIINSNWRWGYGMFAIITPVALTPAILVMAYLEHSANKAGEIPIGFDPLAKKKVEVTE
saba_b_c873_22048	saba_b_219	283	Y	Y	Y	N	N	5	IN	5	o50-72i129-148o152-174i187-209o222-244i	8.5	5	6	4	6	< 14	Yes	No	O	MIETYPSKNDNLDDKSTAGYSEKAETEDDKSTGSGIRRIDAVNRVLSDYGSFTAFGVTFSTLKTVLLVALFLQGYCTGLGGQISQSIQTYAANGFGKHSQVGSINTVKSIVSSVVAVPYARMSDRFGRIECWIFALVLYTVGEIISAATPNFGGLFAGIVIQQFGYSGFRLLATALTGDLSGLRDRTFAMNIFLIPVIINTWVSGNIVSSLAGSVAPYKWRWGYGIFCIIVPFSTLILVLPYAYAQYISWRNGTLPPFKLKEKGQNLRQTIWKFAEDINLIGI
saba_b_c217_4261	saba_b_206	284	Y	Y	Y	N	N	1	IN	1	i266-283o	0	1	1	1	1	< 14	Yes	No	D	MGKKDRQRKKLREFAKLKNRQQNLRKSVQSLKKEVQRKSVAPENLNRIVFGNLKREEASENSPLLPAPSEPREGSGPKTLNINANDTRSLPELPENSTSVETESDDIEGKLAENANEEPPKFLSQEEPPKFLSREEPGKKSPSQNSVSDFSDRSVSPLQSITSDNTPMSVHEVPESLANALEGNGDIVVAQLDSCVPAINALPTSDLSPTSATSAPEVLVDRPQMRAYEYGSISRTVKDVENGTTSSYARVASSDKFVHDLTRRRYFHPACVLIYSLLQWIVLF
saba_b_c246_12208	saba_b_207	292	Y	Y	Y	N	N	6	OUT	7	i2-19o43-65i77-96o101-120i127-149o164-186i238-260o	33.08	7	7	6	9	< 14	Yes	No	O	MIVVGGFLGFIFLIWELRFAKNPFIPRVYLGDPTIYVALLMEFVWRLGLQIELEYLVTVLMVAFGESTLSAQRIGQLYNFLQSCTNIVVGIILHFYPHPKVFVVAGSLLGVLGMGLLYKYRVVYDGISGLIGAEIVVGIAGGMIRFPMWTLVHASTTHKEMATVTGLLMSVYQIGDAVGASIAGAIWTQRLAKELIQRLGYDLGMSIYKSPLNYLKKYPIGSEVRVQMLDSYSKIQRYLIIVSISFAAFNAVLCFFLRGFTVNNKQSFSTEEREQEKLKIKQQSWLRRVIGY
saba_b_c427_22031	saba_b_209	292	Y	Y	Y	N	N	6	OUT	7	i2-19o43-65i77-96o101-120i127-149o164-186i238-260o	33.08	7	7	6	8	< 14	Yes	No	O	MIVVGGFLGFIFLIWELRFAKNPFIPRVYLGDPTIYVALLMEFVWRLGLQIELEYLVTVLMVAFGESTLSAQRIGQLYNFLQSCTNIVVGIILHFYPHPKVFVVAGSLLGVLGMGLLYKYRVVYDGISGLIGAEIVVGIAGGMIRFPMWTLVHASTTHKEMATVTGLLMSVYQIGDAVGASIAGAIWTQRLAKELIQRLGYDLGMSIYKSPLNYLKKYPIGSEVRTQMLDSYSKIQRYLIIVSISFAAFNAVLCFFLRGFTVNNKQSFSTEEREQEKLKIKQQSWLRRVIGY
sace_e_4920	sace_e_296	292	Y	Y	Y	N	N	6	OUT	7	i2-19o43-65i77-96o101-120i127-149o164-186i238-260o	32.28	7	7	6	9	< 14	Yes	No	O	MIVVGGCLGFIFLIWELRFAKNPFIPRVYLGDPTIYVALLMEFVWRLGLQIELEYLVTVLMVAFGESTLSAQRIAQLYNFLQSCTNIVVGIMLHFYPHPKVFVVAGSLLGVLGMGLLYKYRVVYDGISGLIGAEIVVGIAGGMMRFPMWTLVHTSTTHNEMATVTGLLMSVYQIGDAVGASIAGAIWTQRLAKELIQRLGSSLGMAIYKSPLNYLKKYPIGSEVRVQMIESYSKIQRLLIIVSISFAAFNAVLCFFLRGFTVNKKQSLSAEEREKEKLKIKQQSWLRRVIGY
catr_00329	catr_75	297	Y	Y	Y	N	N	6	OUT	6	o20-42i63-83o98-115i122-144o154-176i266-285o	23.11	6	7	7	7	< 14	Yes	No	D	MIFLVATSLGGRDIAYSSFTFIGLSLGSLALLGGFIIVELYVSQEPILPIELFANRTVLASSLANWFYTMAVMTTLFYVPIYYSSVIGLTATENGTRLIPNFFGVSFGSVGAGIYMKKTGRYYKLAVGAGILAVLGCFKIYIITPQIPVWQQFLLLIPSGLGYSCILTVTLLALIAAAPLKYQACTTSIQYTFRSTGSTLGVSAATAVFQNILLHKLTSRINSLISDPKEASKIIKKALDNTEYAKEAPKIVGDAIKASYADGCKGAFMFALITIALGAISALFMREHKLHTSINRD
sace_e_0500	sace_e_283	329	Y	Y	Y	N	N	11	OUT	9	i36-58o63-85i98-120o124-143i168-185o195-217i237-259o274-296i301-323o	26.39	9	10	10	10	< 14	Yes	No	C	MSISNWITTAYLITSTSFQPLYGSFSDALGRRNCLFFANGAFTIGCLACGFSKNIYMLSFMRALTGIGGGGLITLSTIVNSDVIPSSKRGIFQAFQNLLLGFGAICGASFGGTIASSIGWRWCFLIQVPISVISSILMNYYVPNQKEYNRQNSSIFQNPGKILRDIDVMGSILIITGLTLQLLYLSLGCSTSKLSWTSPSVLLLLVGSVIILLLFILHERKTSARAIIPMELVNSSYSVVVLSISILVGFASYAYLFTLPLFFQIVLGDSTAKAGLRLTIPSLFTPVGSLITGFSMSKYNCLRLLLYIGISLMFLGNFLFLFIEKTSPN
sami_a_c124_14126	sami_a_334	335	Y	Y	Y	N	N	8	IN	8	i58-77o92-114i119-138o148-170i182-204o214-236i273-295o305-327i	5.14	8	8	8	8	< 14	Yes	No	S	MMDPNNIYLSRKEKNGVELCVAEKNNPESDSFSESFIGFKIEESELISSQFNSLTYRILILSTAFLCGFGFSLDATLRSTYTGYATNSYAEHSLLSTIQVINAVVSVGSQVVFSRLSDYFGRLELFTVASILYIIGTIVQSQAYSVSIYAAGAVFYNCGYVGVSLILTLILSDFSTLKWRIFYQYSSYWPYIIIPWVSGNIITAAKPEKNWTWDIAMWAFIFPLSSLPLYCLIIYLKMKSVKTPEWKALKERAHSVKRGFFKNIIFLFWELDVIGIVLITVSTGCILVPLTLAAGASEKWRSSKIIGTLVSGGGGFVSYLHVLGGFICSQPSSTF
saba_b_c571_18363	saba_b_211	339	Y	Y	Y	N	N	10	OUT	8	i68-90o103-125i132-154o174-193i200-222o237-259i271-293o308-330i	17.3	8	10	9	10	< 14	Yes	No	C	MNRVAEEFSESSKKQWIATSFLLTNTAFQPLYGKLSDIIGRRPALLTAQFFFGLGCLMTCFARNVTEFSIARAVCGIGAGGLNAISSIAVSDICTARERGVYQGYANIVFGFGQLLGAPLGGIFIETIGWRALFGVQVPMIIVCSILAIKNINIKLFHVPPMKERYTLKNLSRIDIFGSLSLVATISGVLFLCSSHMNKIYLALFTIGSFIVFVLVERYYATERILPFELLTGSFCLSSAVTVISSFVVFGEIFRSPIYLQLLQNISVTKTGLFLIFPSISVAVRSLVTGWVLRNTKMNLAHCAYQIIFGGMVTQLLGLGMGIFAAGTPISRLYCLRYA
klpo_467.24	klpo_117	370	Y	Y	Y	N	N	9	OUT	8	i100-122o126-148i165-187o191-213i233-252o256-278i291-313o328-350i	12.29	8	10	8	10	< 14	Yes	No	C	MVVIDESTRLLPDEQHCDALDEEYTKYNLSLPKFPILVSLWLGSFLSSIDSTIVANIMNKVAEEFQESQEKQWIATSFLLTNTAFQPLYGKLSDITGRKFALLTALSFFGLGCFLTSLSTNIKQFAIARAICGIGGGGINAISSITVGDICTAKDRGIYQGYANIVFGMGQLLGAPVGGLFIATIGWRALFWIQVPLVIIAIILGEMYVNIKLVHVPPPSERFKWKNISRIDFLGSFTLVSSITCFIILISTKSNVILLSLLSVLSFIAFIYVELYVSKDRILPFELLKGSFGCNSIATVISSYVIFGEIFRSPIYLQLVQDFSVIKTGIFLIFPAITTAIGSLVTGAILKRTKLDLAYCSYKLVLLGLC
pist_igi18293126	pist_181	398	Y	Y	Y	N	N	10	IN	10	o15-37i42-64o91-110i122-144o164-186i199-216o226-248i255-277o292-314i362-384o	38.04	10	10	10	10	< 14	Yes	No	D	TITMSDLIPLRDRGFYQGLANVFFGLGSASGGIIGGLVADHLGWKYVFILQVPLAVIVGLALYWNLNLPPGSPGLGAHGEDIKQKLKRVDFLGSFFLVSSLMCVLIAASLGGKEISYSSKSFIGLCTASALLLGGFIYTEAYISAEPIIPIELLGNRTVLSSSLANWFYTMGVFSYLFYVPVYYTSVMDLTATQNGSRLIPNFFGVSLGSIGAGIYMKRTGRYYKLTVLVGIISIYGVLKIFFINPNISLFEQFTLLLPSGLGYSCVLTVTLLSLIAAVPSKYQACTTSIQYTFRSTGSTLGVAVASALFQNVLRSNLTSKIHALIPDVNEANEIITKALANTNYTHEAPEIVRAAIRESYALGCKGAFAVSVVTVSVGYFSSLFMREHKLHTSVNRD
sapa_c122_4166	sapa_354	398	Y	Y	Y	N	N	10	IN	10	i13-35o46-68i94-113o123-142i162-184o199-221i228-250o260-279i292-314o379-397i	36.88	10	10	10	11	< 14	Yes	No	D	MNRFSKKNDNRYSLSASMITFSLGVAIGPFVVSLFDSSHGSGWKNAFLIPVPFCLVNASIMLADMYSVKNTLHRGSPRPTLWKRFKKTISSPDLYEILTLALFLLCFVQVTSLDLTSLEHSTVIQVVLFSVIIVCGILFLLIETSDTYMNSVISMSLQGDKHLIWTMMGISFCFAALMCIIPFGTTYFIIVLNLNTLQLAERLLPFFFSIVVGYFSVCYFWKSKRQNYLLKFVLSGVTLILYVALMGVGLSLPVWKQYICLSLPFLGSSMILTLLSNLYHEYHEQRKSPISGSIVYCFGAVGGTVGVSLGGYVFHKTLIKIMHEEVMKFSKQGYLKKDLLKIIKHATRSSDWAHESAPKFIFQTLIECYLQACRNVFKLSALFFTITVVTIFIFNRIH
catr_05380	catr_84	414	Y	Y	Y	N	N	10	IN	8	i13-35o41-63i83-105o109-131i152-174o217-236i243-265o367-384i	38.94	8	10	10	11	< 14	Yes	No	B	MVILTEVVPMSKRSLVFASISVVYSTSSVLGPIIGGGLEKISWRWCFYINLPIGGIALCVLLFGFHPPKTKGNIKEKLSQIDFIGFILLTSGLVILLLALTFGGINYPWNSGSIIALFTVGSALLLLFILWNFKYSENPIILSEFLKNWRVLMACLAGMFNFAFFISNLTYLAVYFQVIFNHGSLQSGIDLLPLVISVTLASLANSFFIDFTKNVKITMIVSGILSPLGTGLILLFNTDRNVGLHIGILIISGISIGLQFQSSLLSAQLAVPKDIPGATILVTVFSDFLKNIASTIAVTLSQLLYQTTGQNYINKLLKKLDKNSQEYNDLKNYTASSLISNPELVQNLPSNTRSLVLEQFMKGLKNVFYLGLAFAILCFFTSIFTTNQRIPKSSEIKTK…
saku_c1383.2	saku_319	423	Y	Y	Y	N	N	11	IN	10	i38-60o75-97i104-123o127-149i161-183o187-209i254-276o286-308i329-351o371-393i	23.39	10	11	10	11	< 14	Yes	No	B	MAETKCSSQPEIEEASDSDTSLNVNGGDAKMGLSLYLCLASLTLVLFITALDILIVGTIIDVVAKQFGNYSKTGWLVTGYSLPNAVLSLLWGRFASIIGFQHSLILAVLIFEAGSLVAALANSMNMLIVGRVVAGVGGSGLQTLCFVIGCTMVDERSRPLVISILSCAFAVAAIVGPIIGGAFTTHVTWRWCFYINLPIGGLAVIMFLLTYDAKNDGIIQQMKGALRKISGFEFSRLKKPGNLRKAINCLIFKFDFFGFALSSTGLVLFLLGLTFGGNKYTWSSGQVITYLVLGIVLFIFSLVYDFFLFDKFNPERDNISYRPLFLRRLVAKPAIIIVNMVTFLLCTGYNGQMIYSVQFFQLIFASSAWKAGLHLIPIVITNVIAAIASGIITKKLGLV…
cagu_02298	cagu_42	429	Y	Y	Y	N	N	11	IN	10	i42-61o81-103i115-132o136-158i170-189o204-226i263-285o295-312i332-361o371-393i	17.5	10	11	10	11	< 14	Yes	No	T	MSDKSQELKLDEIIDESKSVEEHGFKSVGALKASLMYKQYHTLTHKIFIFIGGFLAGFAYMLDSNLRSTFTGYATGSFGQHSLLSTINVVTTIIGVAGQVLFARLSDTFGRVEMYIVSIVLYVVGTIVQSQATDVARYATGAVIYELGYVGIVLLLMVMMADFSSMRSRLLFMLAPTFGSVILTWTSGNILSAVGPEAHWSWGIGMWAFIFPLANIPFLLCLGHMWLKARKLDEWRELNGTRREIFKRERFNFFKNLYWELDVVGVVLLTVVLGCILAPLTLAGGLQKEWKKAHIIVPIVVGCVLISVFLLWERFYARFPLCPMTYFKNRGIWCPLAISFLVLFINMVASEYLYTLLIVAVNQTTTSAQRIITLWGFVTSIVGFIYGLAVIYLRRLRPG…
cagu_00844	cagu_39	430	Y	Y	Y	N	N	11	OUT	11	i5-27o37-59i64-86o106-128i135-157o177-199i211-233o237-259i266-288o298-320i389-408o	43.32	11	12	11	12	< 14	Yes	No	B	MNMLIGGRVIQGIGGGAIQAMVVVIMTEVIPISKRSMVFALIGVTFSVASVVGPFVGGAFATHVSWRWCFYVNLPIGGAAAVMLMLGFHPPRPSSNFKAKLALIDYVGTFLLCSGLVLILLAITFGGIEFPWKSGAVISCFILGGLLTFAFIYWNFWFSKNPIILRELVVIPQIDAAVLMAGFNFGFFMAIITYLAVYFQVVFGASAWKSGIDLLPLVISVALSSVFNGMFMRFTHYIKVTMMVSAVLGPIGCGLLLVLDKNSSVANRIGLLIPVGVSIGFMFQSTMLACQVEAPNTVVGSLIAVTVLQNFVKSTGGVLGISIAQLIFQTTGSAYIEKLRNRLPNDPQYDSIRNIPSRAIISTPEIIKKLSPAARSLVIEQFMKALKNVFYFSLAMALA…
catr_00077	catr_73	430	Y	Y	Y	N	N	9	OUT	8	i63-85o95-114i133-150o170-192i201-220o235-257i270-292o347-369i	6.64	8	9	9	10	< 14	Yes	No	P	MAMGDWNVCFCFSIKLYSITWMFSSYDISCKNNEEWKQLNHEFVQSFNKQNFKKSFINLFWEIDFVGMILFMVSLSCILVPFTIAGGVRTQWQRAAIIVPLVIGFVLIPIAIVWEAKFAKAPIMPLQLMKDRGVWAAICIAMLVYWIRDMPGEALYTVLVVGLNSSTKAATRITRLFVFVGTSVGLVLGLIVTRIRRVKPFIVFGSLTWFGAMGILLHYRGSLDGINHKSATDGIIGGLCLMGFGAGLINFTTRVAISTVTNHEYMAVMISFYLASYSIGSAIGSAVVGAIWTQRMYDTILRRMNDLGLPNAQELAQDVYESPFDFIKEHTWGTPTRIAVVLAYSEIQRILCIVGLALCAPMLFVTLCLRDHKLESVQSLEEGERYAGNGKQVDVVVNR…
pist_igi20835350	pist_189	440	Y	Y	Y	N	N	13	IN	12	i21-43o53-75i87-105o111-133i146-165o175-197i210-232o242-261i282-304o314-336i372-394o414-436i	25.83	12	13	13	13	< 14	Yes	No	K	MTIAGLTDQSQTLDRKKLLLTLSCLTASLFVSFFDQTAVSTAIPSISKDLHHAFLINSWTSTSYLIANTNFQLLYGRFSDIFGRKQIFVFSLVCLMVGDLGCGFAKNPTMLFIFRGLSGIGGGGVNCLVMITFSDLLSPRQRGKYFGIVAAATSAGNGIGPFIGGLLSEHASWRWAFWLSCPICLVCGLLLILFVPLKPVEGSFKKKIKLIDWFGFITSMIFSVLFLVAISGGNESWPWKSATFISLIIISSIAFFCFIGVEQYYAEIPLIPLRLFTDLQRFLLFLSCFSMGLAYFVDIYYLPLYLQNYRGWQPMIAGVIQLPATCTSSIFGVVVGQINSRTGRYVQCLWAGGALWALGSGLKLMYDSNTSIGYIVGTNIIQGCGIGFTFQPTLLALLA…
klth0g00198g	klth_138	458	Y	Y	Y	N	N	11	OUT	11	i12-31o41-63i109-131o165-187i199-218o233-252i273-295o300-317i330-349o364-386i398-420o	34.92	11	12	11	12	< 14	Yes	No	S	MQLILARLSDYFGRLEIFLTSTVLYIARSIVESPAYNISAYGAGAVLYNVGFCCVNIVLLVVMSDFSSLKWRVLYQFAPTWGCVVIPWISGDVVNSIGPIKHWSWGIGFWAFSFPLASLPFICCMVYMIYTTRKSDQWKLFNQEKPLNEAKLLTRVMRIFHQVDFIGTLIFSVALGCVLVPLTLAGGYSSKWSHSDSIVPLVVGSVLFVFYIVWESFMASYPALPFKLLKDRGIWIPILAGFLMDLVYYFSCDYMYPVLMVAINESTKSATNIASLPLFVTTVASPFFAVLLRWTGRLKWYAIGGFAIWMVSLGLFFRYRCGEGSHDGMVAAVVLLGLGRTFTQFPLLTTMQARAPHTKMATVTGLFHVWGSVGSVVGASISGAVWTQKMPKKLLKMLG…
sace0c00132g	sace_a_231	458	Y	Y	Y	N	N	11	OUT	11	o4-26i38-60o64-86i127-149o164-186i206-228o248-270i275-297o307-326i346-368o419-438i	43.87	11	11	11	11	14	Yes	Yes	B	MNMLIVGRVVASVGGSGLQTLCFVIGCTMVGERSRPLVISILSCAFAVAAIVGPIIGGAFTTHVTWRWCFYINLPIGGLAIIMFLLTYKAENKGILQQIKDAIGTISSFTFSKFRHQVNFKRLMNGIIFKFDFFGFALCSAGLVLFLLGLTFGGNKYSWNSGQVIAYLVLGVLLFIFSLVYDFFLFDKFNPEPDNISYRPLLLRRLVAKPAIIIINMVTFLLCTGYNGQMIYSVQFFQLIFASSAWKAGLHLIPIVITNVIAAIASGVITKKLGLVKPLLIFGGVLGVIGAGLMTLMTNTSTKSTQIGVLLLPGFSLGFALQASLMSAQLQITKDRPEAAMDFIEVTAFNTFMKSLGTTLGGVLSTTVFSASFHNKVSRAHLEPYEGKTVDDMILYRLQ…
sace_e_3474	sace_e_292	458	Y	Y	Y	N	N	11	OUT	11	o4-26i38-60o64-86i127-149o164-186i206-228o248-270i275-297o307-326i346-368o419-438i	44.54	11	11	11	11	14	Yes	Yes	B	MNMLIVGRVVAGVGGSGLQTLCFVIGCTMVGERSRPLVISILSCAFAVAAIVGPIIGGAFTTHVTWRWCFYINLPIGGLAIIMFLLTYKAENKGILQQIKDAIGTISSFTFSKFRHQVNFKRLMNGIIFKFDFFGFALCSAGLVLFLLGLTFGGNKYSWNSGQVIAYLVLGVLLFIFSLVYDFFLFDKFNPEPDNISYRPLLLRRLVAKPAIIIVNMVTFLLCTGYNGQMIYSVQFFQLIFASSAWKAGLHLIPIVITNVIAAIASGVITKKLGLVKPLLIFGGVLGVIGAGLMTLMTNTSTKSTQIGVLLLPGFSLGFALQASLMSAQLQITKDRPEAAMDFIEVTAFNTFMKSLGTTLGGVLSTTVFSASFHNKVSRAHLEPYEGKTVDDMILYRLQ…
pist_igi19987745	pist_188	472	Y	Y	Y	N	N	14	OUT	12	i35-57o62-84i97-119o123-142i166-185o195-214i235-257o272-291i298-320o330-352i365-387o439-458i	31.7	12	13	12	14	14	Yes	Yes	C	NLASWITTSYLITSTAFQPLYGSFSDVIGRRKCCFFASASFALGCLGCSMATDIITFNLMRALTGIGGGGLITLSTIVNSDVITKRKRGLFQAVQNLLLGFGAVCGASFGGSIASYFGWRWCFIFQVFPSIWSLIIGYKYITNQPGFDESQQHLSSSVLERIDYKGSIILVSALTCQLFVLTLGGNELSWSDSRLITLAILGATLLFYFIYIELHTKANPIIPVRRFNSLFTVLLLAQNFLLGLCAYAYLFALPLLFQIVLGDTPSKAGLRLAVPSLSTPIGSVITGVMMNKYGVLKGLLYVGTMTMAIGNFLTLLVSPSTPSWLLNILLMPANIGQGMAYPSSLFTFIFAYGTTHQATSTSTIYLSRSIGGVFGVSSVSAIIQAYLKFKVRKDLSALP…
pist_igi20837975	pist_191	473	Y	Y	Y	Y	Y	14	IN	14	i21-43o58-80i87-109o115-137i150-172o177-199i220-237o247-269i281-303o323-345i352-371o381-403i416-438o453-472i	26.09	14	14	14	14	14	Yes	Yes	E	MDPRPAHYTSATHEVVVIALVCMGQFLSQVGVTMILSTMNILIHSFASNSSEIDQSKTVWFMGSFALTVGTFILLSGRLGDLFGLKLVFCIGWFWTAIWSLVCGLSVFSNSVTFFIVSRAFQGIGFALVLPCGMGILGNTYPNGPRKNLAFGCVGANGPTGATIGALMAAVIGQKSWWPWEFWILAIVSGLIGLLSVFMIPSNLNPNKYTLREAWDKLDVIGSLVGIVGLILFNFVWNQGPVVGWSTPYIIALLIVSVLFIVLFFYLQLNVLEHPLLPKSIFTVKIGLVLAIVCLGWGSFGVWQYYYWKIMLNLRQYTPIMTSLTYIPFLVFGIMASMIVSFIISRTKPSYIICFSAICFTAGCLMLSVTPVHQSYFQLTMGQMFILCWAMDMSFPAAS…
sace0b09020g	sace_a_229	474	Y	Y	Y	N	N	15	OUT	12	i36-58o63-85i98-120o124-143i168-185o195-217i237-259o274-296i301-323o336-358i371-393o446-463i	26.38	12	13	13	14	14	Yes	Yes	C	MSISNWITTAYLITSTSFQPLYGSFSDALGRRNCLFFANGAFTIGCLACGFSKNIYMLSFMRALTGIGGGGLITLSTIVNSDVIPSSKRGIFQAFQNLLLGFGAICGASFGGTIASSIGWRWCFLIQVPISVISSILMNYYVPNQKEYNRQNSSIFQNPGKILRDIDVMGSILIITGLTLQLLYLSLGCSTSKLSWTSPSVLLLLVGSVIILLLFILHERKTSARAIIPMELVNSSYSVVVLSISILVGFASYAYLFTLPLFFQIVLGDSTAKAGLRLTIPSLFTPVGSLITGFSMSKYNCLRLLLYIGISLMFLGNFLFLFIEKTSPNWLIGLFLIPANLGQGITFPTTLFTFIFMFSKSDQATATSTLYLFRSIGSVWGVAISAGVIQLSFAGLLRS…
sace_b_1b15_4786g	sace_b_245	474	Y	Y	Y	N	N	15	OUT	12	i36-58o63-85i98-120o124-143i168-185o195-217i237-259o274-296i301-323o336-358i371-393o446-463i	26.4	12	14	13	14	14	Yes	Yes	C	MSISNWITTAYLITSTSFQPLYGSFSDALGRRNCLFFANGAFTIGCLACGFSKNIYMLSFMRALTGIGGGGLITLSTIVNSDVIPSSKRGTFQAFQNLLLGFGAICGASFGGTIASSIGWRWCFLIQVPISVISSILMNYYVPNQKEYNRQNSSIFQNPGKILRDIDVMGSILIITGLTLQLLYLSLGCSTSKLSWTSPSVLLLLVGSVIILLLFILHERKTSARAIIPMELVNSSYSVVVLSISILVGFASYAYLFTLPLFFQIVLGDSTAKAGLRLTIPSLFTPVGSLITGFSMSKYNCLRLLLYIGISLMFLGNFLFLFIEKTSPNWLIGLFLIPANLGQGITFPTTLFTFIFMFSKSDQATATSTLYLFRSIGSVWGVAISAGVIQLSFAGLLRS…
sace_c_01581	sace_c_259	474	Y	Y	Y	N	N	15	OUT	12	i36-58o63-85i98-120o124-143i168-185o195-217i237-259o274-296i301-323o336-358i371-393o446-463i	26.38	12	14	13	14	14	Yes	Yes	C	MSISNWITTAYLITSTSFQPLYGSFSDALGRRNCLFFANGAFTIGCLACGFSKNIYMLSFMRALTGIGGGGLITLSTIVNSDVIPSSKRGIFQAFQNLLLGFGAICGASFGGTIASSIGWRWCFLIQVPISVISSILMNYCVPNQKEYNRQNSSIFQNPGKILRDIDVMGSILIITGLTLQLLYLSLGCSTSKLSWTSPSVLLLLVGSVIILLLFILHERKTSARAIIPMELVNSSYSVVVLSISILVGFASYAYLFTLPLFFQIVLGDSTAKAGLRLTIPSLFTPVGSLITGFSMSKYNCLRLLLYIGISLMFLGNFLFLFIEKTSPNWLIGLFLIPANLGQGITFPTTLFTFIFMFSKSDQATATSTLYLFRSIGSVWGVAISAGVIQLSFAGLLRS…
sace_d_02679	sace_d_277	474	Y	Y	Y	N	N	15	OUT	12	i36-58o63-85i98-120o124-143i168-185o195-217i237-259o274-296i301-323o336-358i371-393o446-463i	26.4	12	14	13	14	14	Yes	Yes	C	MSISNWITTAYLITSTSFQPLYGSFSDALGRRNCLFFANGAFTIGCLACGFSKNIYMLSFMRALTGIGGGGLITLSTIVNSDVIPSSKRGTFQAFQNLLLGFGAICGASFGGTIASSIGWRWCFLIQVPISVISSILMNYYVPNQKEYNRQNSSIFQNPGKILRDIDVMGSILIITGLTLQLLYLSLGCSTSKLSWTSPSVLLLLVGSVIILLLFILHERKTSARAIIPMELVNSSYSVVVLSISILVGFASYAYLFTLPLFFQIVLGDSTAKAGLRLTIPSLFTPVGSLITGFSMSKYNCLRLLLYIGISLMFLGNFLFLFIEKTSPNWLIGLFLIPANLGQGITFPTTLFTFIFMFSKSDQATATSTLYLFRSIGSIWGVAISAGVIQLSFAGLLRS…
sapa_c84_2183	sapa_375	480	Y	Y	Y	N	N	11	OUT	11	o60-79i122-141o151-173i185-207o217-239i271-293o308-325i345-367o382-404i411-430o440-462i	1.27	12	12	12	14	14	Yes	Yes	S	MSSGVISSSNDKKCETRQFYEVTEREKHTNDDTYSITSTFFKLKENEIISAQFDSLKYKILLIITSFLCGIGLSLDYTLRSTYTGYATNSYSEHSLLSTVQVVNDVVSVGSQVVFSRLSDYFGRLKLFSIATIFHIMGTIIQSQATSLTMYAIGSVFYNCGYVGVNLLLILILSDFSSLKWRMFYQYTSYWPYIIIPWISGSIITAANPEKNWSWNIAMWAFIYPLSALPIMFLILYMTYKSSKTPELRSLKEQARKEKISGLFRNLMFLFWKLDVVGIVLITVSLGCVLVPLTLANEVSQKWQNPKIIGTLVVGGCLFVIFVFWEAKFARAPLLPFKLLSDRGIWAPLGVTFFNFFTFFISCDYLYPVLLVSMKESSTSAARIVNMPDFVAATASPFY…
calu_03396	calu_58	486	Y	Y	Y	Y	Y	13	IN	14	o15-37i58-79o94-116i123-140o150-172i179-201o214-236i248-270o280-302i322-344o349-371i378-400o410-432i452-474o	14.83	14	14	14	14	14	Yes	Yes	E	MDSRPKILKSPLQELVLLGTVCLGQFLSQGSISMSLSTMNIIQEYFEEKGSGSNSQKVWYMGSYALTLGSFILVSGRLGDLFGLRKIFVFGWFWAALWSLVTGLSYFSESSILFIICRAFQGIGFALIIPCGVGILGTTYPNGKRKNFAFAFFASAAPVGASLSCLMSGMLAQLARWDWAFYCLAIACAILGSLSIYAIPGPFRHHNYTLKEAFARFDTWGALLGVAGLVILNFVWNHGPVVGWSTPYIIVLLVLSVVLLASFFSYELLFASVPLLPRSVFNLRIGLVLACMSLGWGSFGVWQYYYWSFMMGFRHYTPVETALTYMPLLILGVVAALIVGHFMSKRTAPYIIFASMCGFLGGCLFLEFLPVHQSFWHLSFAQMFLLPWGMDCSFPAASL…
pist_igi20835632	pist_190	490	Y	Y	Y	Y	Y	14	IN	13	o56-78i85-107o117-139i151-173o177-199i212-230o240-259i279-301o311-333i338-360o375-397i409-431o451-473i	18.84						Yes	Yes	F	MLAEPNYQDISLSREIGFMVLMCLSQLLTQAAVSQTMISADYIAPTFGVSGSPGEISWFSASFSLTVGTFILISGRLGDMYGYKLLYIVGYIWFAVFSLATGFAGFGSSSVLFNVMRALQGIGPAIMMPNSQALISSFYPNTFRKSICMCLFGAVAPSGFTLGAFFSAIFAQFSWWPWTFWVCGIVSFFVAICAYFVIPNKIGTRSSVSFDFYGSTAGVAGMVLINFAWNQGPVVGWDKPYVYSMLIVGIFCIIGFLFIEKKVKDPLISQEVLKGETGAVLCCIAAGWSTFGIWLFYYFRWSMLVDGDTPILSVTKSLVVIFPGFIAALSTGYLVHRIPSSFILLIAMLAFFTGIVLMGTRPVGQIYWSQKFVSLIIEPFGMDMSFPAACIILSGALPA…
catr_02586	catr_78	497	Y	Y	Y	Y	Y	14	IN	13	i20-39o59-81i88-110o115-137i150-172o182-204i217-234o244-266i278-300o320-342i347-369o409-431i451-473o	22.66						Yes	Yes	E	MKVSSFDPRPEIFKSQFHEIIVVGLICLAQLLTQGGITMSLSSMNIILKSFNSIDSTKQVWFMGSYALTVGTFILISGKLGDIFGLKLIFVIGWIWITIFSIITGISNYVSIEFFIICRALQGIGFALLIPCGMGILGHIYPNGKRKNFAFGCVGANGPIGAYIGAIMSAVISQLWWWPWNFWILSIVSAVLTVASWVFIPNVNIRDTVDLFNKLDPWGCLTGVSGLILLNFVWNQGPIQGWNTVYVIVLLIVAVLFIIAFFLLELHVSKYPLIPKPIFNIKIGMILACISCGWGSFGVWQYYYWNIIMNLRQYTPIEGGLTYTPFLVLGVIASLFVSYVISHTKPSYIICFATICFMIGDLMLAVTPIKQSFFRLTFGQMFILCWGMDMSFPAASIIL…
pist_igi19138887	pist_184	497	Y	Y	Y	Y	Y	13	OUT	14	i21-40o60-82i89-111o121-143i155-177o181-203i216-234o244-263i283-305o315-337i342-364o379-401i408-430o450-472i	17.56						Yes	Yes	F	MKVFTNPVPNYQDISIFRECFFISLLCMTQLLTQAAVSQTVNNSEYVARTFGVQDKPGEISWFTASYSLTVGTFILIFGRLGDMHGYKLMFVLGYLWFGIFSSATGFAGFSSSTILFDIMRALQGIGPAILMPNSVALIGSYYPPGFRKNLCMCLFGSVAPTGFILGAFFNGIFAQLVWWPWTFWVCGMVCFVIAVAGFFVIPKGVGILAKGSFDYFGSAAGVTGLILFNFAWNQGPVAGWERPYVYVLMIVGLISIALFFYIEKSVIDPLVPRSVLKGETGAVLGCIAAGWSCFGIWLFYMYRWSLVIDGDTPILAATKNLPCIIPGFLAAISAAFLVQRFPTSFVLFLSMLAFFVGIVLMGTRPVGQIFWAQKFVSLLIQPIGMDMSFPAACIILSS…
klla0b00352g	klla_104	498	Y	Y	Y	Y	Y	14	IN	13	o69-91i103-125o130-147i160-182o187-209i230-247o252-274i295-317o332-354i361-383o393-415i422-444o464-486i	8.26						Yes	Yes	F	MSSKKLNSHEEQDSLLLQNSREWTSLLKEGFAIMVLCSAQLMTQAGLAQSIVPLQIIGDSFGIKNPGQLSWFASAFSLTVGTFILIAGRLGDTFGHKKFFVMGFLWYALWSILAGFSVYSNQIFFDCCRAFQGIGPAFTLPNAIAIIARTYRPGRKQNMIFSLFGACAPSGFVVGAVFSSLLSEFAWWPWAYWIMGITCFLLGVAGYLVIPHHPPIHPDEKCSLVERIDVAGSVTGVVGLILFNFAWNQGPVVGWETSYTYALLIVGSAFLAAFGFIESRAKHPLLPVRKLSSDTIFVMGCIAAGWSSFGIWVYYTWQLMANLRDQPPLLSSAQFVPVAISGLCAAMSTEFLLTRTSPSTVMIIAMIAFTVGSILVATVPVSQTYWAQTFVSIIVMPWG…
saba_a_556.17	saba_a_193	502	Y	Y	Y	N	N	12	IN	12	i43-65o69-91i104-123o127-149i170-192o202-221i228-250o272-294i307-329o349-380i393-412o471-493i	18.56						Yes	Yes	C	MNRVAEEFSESSKKQWIATSFLLTNTAFQPLYGKLSDIIGRRPALLTAQFFFGLGCLMTCFARNVTEFSIARAVCGIGAGGLNAISSIAVSDICTARERGVYQGYANIVFGFGQLLGAPLGGIFIETIGWRALFGVQVPMIIVCSILAIKNINIKLFHVPPMKERYTLKNLSRIDIFGSLSLVATISGVLFLCSSHMNKIYLALFTIGSFIVFVLVERYYATERILPFELLTGSFCLSSAVTVISSFVVFGEIFRSPIYLQLLQNISVTKTGLFLIFPSISVAVGSLVTGWVLRNTKMNLAHCAYQIIFGGMVTQLLGLGMGYLLLGHLYPDYTVYDMLESITFKSHSIWWKLIYVFASVLVSFGYACLLVATLVSIVFTVEKSQQGTMTGVFYLWRSI…
caal_a_19.304	caal_a_5	505	Y	Y	Y	Y	Y	14	IN	14	i21-43o58-80i87-109o119-141i148-170o180-199i220-239o249-271i284-306o321-343i350-369o379-401i413-432o452-474i	24.67						Yes	Yes	E	MAVSLDPRPTIFTSSHHEIIVVTLICLAQFFTQAGITLSLSTMNIILKSFDTINSAKQVWFMGSYALTVGTFILISGKLGDLLGLKLIFVIGWIWTTVFSAITGLSNYVSVEFFIICRALQGIGFALLIPCGMGILGNIYPNGERKNLVFGCVGANGPAGAFFGAFIAALIAQLWWWPWIFWLLSIGCVVLTIISMIYIPPITHHKLESYSEFFKRIDPLGTLTGIIGLILFNFVWTQGPVVGWNTAYIIALLIIAVLSIVAFFIIELYIAKYPLVPKSVFNLKIGMVLACISCGWGSFGIWQYYYWNIILNLRKYTPIAGSLTYVPFLVMGIIAAIASSIIISHTKPSYIISFSTICFMVGCLMLSVTPIQQSYFRLTLGQMFILCWAMDMSFPAASI…
caal_b_02627	caal_b_15	505	Y	Y	Y	Y	Y	14	IN	14	i21-43o58-80i87-109o119-141i148-170o180-199i220-239o249-271i284-306o321-343i350-369o379-401i413-432o452-474i	24.52						Yes	Yes	E	MAVSLDPRPTIFTSSHHEIIVVTLICLAQFFTQAGITLSLSTMNIILKSFDTIDSAKQVWFMGSYALTVGTFILISGKLGDLLGLKLIFVIGWIWTTVFSAITGLSNYVSVEFFIICRALQGIGFALLIPCGMGILGNIYPNGERKNLVFGCVGANGPAGAFFGAFIAALIAQLWWWPWIFWLLSIGCVVLTIISIIYIPPITHHKLESYSEFFKRIDPLGTLTGIIGLILFNFVWTQGPVVGWNTAYIIALLIIAVLSIVAFFIIELYIAEYPLVPKSVFNLKIGMVLACISCGWGSFGIWQYYYWNIILNLRKYTPIAGSLTYVPFLVMGIIAAIASSIIISHTKPSYIISFSTICFMVGCLMLSVTPIQQSYFRLTLGQMFILCWAMDMSFPAASI…
cadu_83050	cadu_28	505	Y	Y	Y	Y	Y	14	IN	14	o20-42i59-77o87-109i114-136o151-173i180-202o217-236i249-271o286-308i321-343o349-371i384-401o411-433i453-475o	24.66						Yes	Yes	E	MVISLDPRPKIFTSRYHEIIVVTLICLAQFFTQAGITLSLSTMNIILNSFNTIDSAKQVWFMGSYALTVGTFILISGKLGDLLGLKLIFVIGWIWTTVFSTITGLSNYVSVEFFIICRALQGIGFALLLPCGMGILGNIYPNGERKNLVFGCVGANGPSGAFFGAFIAALIAQLWWWPWIFWLLSIGGAMLTIISIIYIPPIPHHKFESYSEFFKRIDPLGTSTGIVGLILFNFVWTQGPVVGWNTAYIIVLLIIAVLSIVAFFIVELFIAEYPLVPKSVFNLKIGMVLACISCGWGSFGIWQYYYWNIILNLRKYTAIAGSLTYVPFLVMGIIAAIASSIIISHTKPSYIISFATICFMVGCLMLSVTPIQQSYFRLTMGQMFILCWAMDMSFPAASI…
deha2d11572g	deha_93	510	Y	Y	Y	Y	Y	14	IN	14	i12-34o60-82i95-117o121-143i150-172o182-201i222-239o249-271i283-305o325-347i352-374o389-411i418-440o455-477i	24.26						Yes	Yes	E	MDPRPIYFKTTLHEILFVFVICMAQLLAQGGITMSLTPMNIILDSFAENSDSIEGSERVWFMGSFALTVGTFILISGRLGDLFGLKQMLLVGWAWVVVWAIVTGLSYYSHSIIFFIICRAFQGIGFALILPCALGILGNIYPIGDRKNLAFGCVGASGPVGATFGAIFAAILAELAWWPWVFWILAIVACLLGITSFFIIPNNISNVNSELDTREKLKRMDILGSTFGIVSLVIFNFVWNQGPVEGWDTPYIIVLLIISSIGIISFFYIELKVAEYPLLPKSIFNFKIGLLLLCISFGWGSFGIWQYYYWSIVLNLRQYTPIAAGLTYIPFFVLGIIAALSVSVLISKIKPSYIICFASVSFMCGCIMLSIMPVDQSYFQISMGQMFLLAWGMDLSYPA…
klwa_034-snap.4	klwa_146	511	Y	Y	Y	Y	Y	14	IN	13	o79-101i108-130o140-157i170-192o197-219i240-257o262-284i305-327o342-364i369-391o396-418i431-453o473-495i	7.66						Yes	Yes	F	MDAELESLEAQFVELKNEEGESLQLVQSHVEKPQSLMREALFVGILSCAQLMTQAGLAQSIAPVRIIGNSFGISNPGQLSWFSAAYSLTVGTFILIAGRLGDLFGHKKLFVVGFLWYSLWSLLAGFSVYSNQIFFDCCRALQGIGPAFLLPNSIAILGRTYTPGKRKQMVFSIFGATAPGGFVLGSVFSSIFSQLAWWPWAYWAMGTACLVLGVAGIIVIPQAPPPKIDISAGILERIDAAGATTGILGLALVNFAWNQGPVVGWQTPYTYALLIVGFVFLLVFSLIESRARFPLLPFAALSTDLAYVLGCIAAGWSSFGIWIFYFWQFLEDSRSQSPLLTSAQFVPVAISGLCAALTTGYILSHVPACAVMLIAMIAFTVGGVLVATAPINQTYWAQT…
cagu_00085	cagu_35	512	Y	Y	Y	Y	Y	13	OUT	14	i45-64o90-112i119-141o151-173i180-202o212-231i244-266o271-293i314-336o351-370i377-396o406-428i441-463o481-503i	12.7						Yes	Yes	G	MVTFLNWKKIVMSNISNMNTDVSDPETVTGNEDKTNTIEIIEPQISLFHEILFVLIIFSGQFVTQVSVAQGLSSIRIIGEWFNITNEAELTWSIASLSLSAGTLIIIAGRLGDILGHKRMFLFGYVWLTIWSLLTGASSYSNAVFYYCCKGFQGVGPAFLLPNGLAILGRFYPPGKRKTIAFVVFGAGTPLGFVFGSIFGAIFSQFTHWAWIYWSMGIACACLTILAFLIIPQDTLDEGRNKEFDFLGAFTGVGGLVLFNVAWNQAPIVKWSTPYTYILLVIGVLLLSIFVYVELKVSQPLIPIKQMSPIVLRVLICVACGFGTFGILIYFYFNFLLSLRGDSPILAAVKFTPAIVSGLLAAAFTGFMLSKGVTTQVLMVIGLLAFVISAAMLSVVDVH…
cagu_05158	cagu_49	514	Y	Y	Y	Y	Y	13	OUT	10	i117-139o180-202i209-231o246-263i275-297o312-331i344-366o376-393i406-428o482-504i	4.77						Yes	Yes	F	MSMRSASTTCEATICDEPQIVVVKEENEENAHTNAVPSCVEIRFFHEIAFVFCMCCGQLHAQAAVAQAMAATQEIAKSFGVENSPGEQAWFSASFSSTVGTFILVSGKLGDMFGYKLMYITGLLFFALWSLICGFSAYAKSAVFFDVCRALQGAGSALLLPNAVAVLGHYYPPGSMRKTIVMCLFGAAAPSGFNIGALFSSFFAMKVWWPWTFWVCGIASVCLALLSYLCIPKKIGTPSRNEPFDWIGSILAISGLILFNFAWNQGSNVGWKIVYNYVLLIVSVGLVVAFAIVEVYLKHPLVPIKSLKGEPAFVLGCIATGWSCFGIWLYYTFQWAFYIDNVNAVVASVQFIPCSVTGFMASFTTAYLLRRTRSSFVMIMAMCAFFAGIIIIGTRHVGQ…
klth0c10560g	klth_131	515	Y	Y	Y	Y	Y	14	IN	13	o85-107i114-136o146-168i175-197o207-226i246-263o273-292i313-335o350-369i376-395o405-427i439-461o476-498i	8.76						Yes	Yes	F	MSFTDKEENQKKDDGLTRESTHDQGQELSQPHHNGIQKPESLLGEAAFVGVICGAQLMTQAGLGQSIAPLHIIGDSFGTRNPGQLSWFAAAYSLTVGTFILIAGRLGDVYGHKKFFIIGFFWYALWSLLAGFSVYSNQIFFDCCRAFQGIGPALLLPNAIAILGRTYVPGRRKAMILSLFGATAPAGFVLGAVFSSIFGQLTWWPWAYWAMGIVCFFLAVAGILVIPRMPLPELDTSVSTYQRLDIPGSVTGVIGLVLLNFAWNQGPVVGWQTPYTYSLLIVSAVFLCVFAFIESRAPHPLLPLSALSSDAAFVLGCVGAGWSSFGIWIYYFWLFLEELRGHSPLLTSAQFAPVAISGLCAALTTGFVITRVRASLVMLFAMTAFTVGGILIATAPVKQ…
klwa_042-snap.2	klwa_147	515	Y	Y	Y	Y	Y	13	OUT	12	i119-141o146-168i181-203o213-235i248-265o270-292i317-339o349-371i378-400o410-432i444-466o481-503i	1.31						Yes	Yes	E	MNMKENDDEENWEKLQSSSAAGEERDGQTEAIGPKSRLQNPDYFDKPWKEYIFVLSSMLSQLLNQAATTQTNPLFDVLSKDLNAKVSQQPWLMASFPLVSGSFILVSGKVGDIYGLKKTLLGGYVVVVIWSLICGLSSYAHNVDFFVVARSFQGLGIAFVLPNVMGIVGNIYKPNTEAKNLVFSLIGACAPIGATLGCVFSGLIGARTDLWGWTFYAYAITAALNGLVALWIIPNNIPTNVNEYKMDWIGSAIGVFGLILFNFVWNQAPIAGWGSAYIIVLLIVAVVALIAFITYEIRFAKQPLLPHSVLFNRKLMMILSSLFFGWGSFGIWTFYYMSFMLNLRHYSPLWAGGTYFMFAIWGIVASLLVGYTIHKTGPAVILFLSMVAFDCGCIMLAVT…
klwa_116-snap.16	klwa_151	515	Y	Y	Y	N	N	12	IN	12	i13-35o50-72i85-107o111-133i180-199o214-236i249-271o291-313i320-342o352-374i395-417o461-483i	33.82						Yes	Yes	B	MTGYNLPNALCMLLWGRIASLVGLKNSLVASIVIFEAGSLLAALATSMGMLIGGRVIAGFGGSGIETLVFAVGTRMVDEKHRARVVTILGIAYMLAEGAGPFIGGAFAEHVSWRWCFFINIPIGGVALAILCWGYNPAGRTPINALNHYWKSYRKCSWKKVFRLTSLTKVVKLFIYQLDIVGLLLSSGGFALIMLALTFGGNKFAWNSASIICMFTIGIALLGIFMLYDFVVLPYIGRRLENGEAMPLVPWSLACNMPILTSSMAGFFNSFAFELQSIYLVQYYQLVTNEGPVFASIHLWQMSVPALITVIVSAAINEKFGIVKPIIVTGVVFGFIGSGLLTLFGSNTSTGASIGYSMLAGASFGCVYQLSLLSSQLEVRKDDPEYHKNFIEVTAYNTF…
saba_a_673.19	saba_a_200	515	Y	Y	Y	Y	Y	13	OUT	12	i83-105o115-134i173-192o202-224i245-262o272-291i310-332o347-369i376-394o404-426i438-460o480-502i	8.05						Yes	Yes	F	MPRRPSVTQKNLETSAETTKTDDEVLLNQFELQDETPGSLVWEAAFVGVLCSAQLMTQAGLGQSIAPLHIIGDSFGTTNPGQLSWFASSYSLTVGTFILIAGRLGDIFGHRKFFILGFFWYALWSLLAGFSVYSNKIFFDCCRAFQGMGPAFLLPNAIAILGRTYKPGKRKNMVFSLFGASAPGGFVLGAVFSSMLGQLAWWPWAYWIMGIACFLLAVAGYFVIPHVQMPSRDSPSFNMLERVDFAGSVTGVIGLILFNFAWNQGPVVGWETPYTYVLLIVGTVFLGVFVFIESRAAYPLLPFAALSSDAAFVLGCIAAGWSSFGIWIFYTWQFMEESRKQSPLLSSAQFAPVAISGFCAAVTTGFLLSHTPASTVMLFAMTAFTVGIILIATAPVHQT…
saba_b_c773_24081	saba_b_217	515	Y	Y	Y	Y	Y	13	OUT	12	i83-105o115-134i173-192o202-224i245-262o272-291i310-332o347-369i376-394o404-426i438-460o480-502i	8.05						Yes	Yes	F	MPRRPSVTQKNLETSAETTKTDDEVLLNQFELQDETPGSLVWEAAFVGVLCSAQLMTQAGLGQSIAPLHIIGDSFGTTNPGQLSWFASSYSLTVGTFILIAGRLGDIFGHRKFFILGFFWYALWSLLAGFSVYSNKIFFDCCRAFQGMGPAFLLPNAIAILGRTYKPGKRKNMVFSLFGASAPGGFVLGAVFSSMLGQLAWWPWAYWIMGIACFLLAVAGYFVIPHVQMPSRDSPSFNMLERVDFAGSVTGVIGLILFNFAWNQGPVVGWETPYTYVLLIVGTVFLGVFVFIESRAAYPLLPFAALSSDAAFVLGCIAAGWSSFGIWIFYTWQFMEESRKQSPLLSSAQFAPVAISGFCAAVTTGFLLSHTPASTVMLFAMTAFTVGIILIATAPVHQT…
sace0o12012g	sace_a_243	515	Y	Y	Y	Y	Y	14	IN	12	i82-101o116-138i172-191o201-223i244-261o266-288i309-331o346-368i375-397o401-423i436-458o478-500i	9.24						Yes	Yes	F	MSTSSSVTQKNLDTNAEALKKEDKVLSEFDIQDERPKSLLWESAFVGVLCSAQLMTQAGLGQSLAPLHIIGNSFGTTNAGQLSWFASAYSLTVGTFILIAGRLGDIFGHKKFFVLGFFWYALWSLLAGFSVYSNQIFFDCCRAFQGMGPAFLLPNAIAILGRTYKPGRRKNMVFSLFGASAPGGFFLGAVFSSMLGQLAWWPWAYWIMGIACFVLAVAGYFVIPHTPMPSRDASSFKLLERIDFAGSVTGVVGLILFNFAWNQGPVVGWQTPYTYALLIVGTFFLVIFAYIESRAAFPLLPFAALSSDTAFVLSCIAAGWASFGIWIFYTWQFMEDSRGQTPLLSSAQFSPVAISGFCAAVTTGFLLSHTPPSTVMLFAMTAFTVGTILIATAPVHQTY…
sace_c_04464	sace_c_266	515	Y	Y	Y	Y	Y	14	IN	12	i82-101o116-138i172-191o201-223i244-261o266-288i309-331o346-368i375-397o401-423i436-458o478-500i	9.24						Yes	Yes	F	MSTSSSVTQKNLDTNAEALKKEDKVLSEFDIQDERPKSLLWESAFVGVLCSAQLMTQAGLGQSLAPLHIIGNSFGTTNAGQLSWFASAYSLTVGTFILIAGRLGDIFGHKKFFVLGFFWYALWSLLAGFSVYSNQIFFDCCRAFQGMGPAFLLPNAIAILGRTYKPGRRKNMVFSLFGASAPGGFFLGAVFSSMLGQLAWWPWAYWIMGIACFVLAVAGYFVIPHTPMPSRDASSFKLLERIDFAGSVTGVVGLILFNFAWNQGPVVGWQTPYTYALLIVGTFFLVIFAYIESRAAFPLLPFAALSSDTAFVLSCIAAGWASFGIWIFYTWQFMEDSRGQTPLLSSAQFSPVAISGFCAAVTTGFLLSHTPPSTVMLFAMTAFTVGTILIATAPVHQTY…
sace_d_01751	sace_d_273	515	Y	Y	Y	Y	Y	14	IN	12	i82-101o116-138i172-191o201-223i244-261o266-288i309-331o346-368i375-397o401-423i436-458o478-500i	9.6						Yes	Yes	F	MSTSSSVTQKNLDTNAEALKKEDKVLSEFDIQDERPKSLLWESAFVGVLCSAQLMTQAGLGQSLPPLHIIGNSFGTTNAGQLSWFASAYSLTVGTFILIAGRLGDIFGHKKFFVLGFFWYALWSLLAGFSVYSNQIFFDCCRAFQGMGPAFLLPNAIAILGRTYKPGRRKNMVFSLFGASAPGGFFLGAVFSSMLGQLAWWPWAYWIMGIACFVLAVAGYFVIPHTPMPSRDASSFKLLERIDFAGSVTGVVGLILFNFAWNQGPVVGWQTPYTYALLIVGTFFLVIFAYIESRAAFPLLPFAALSSDTAFVLSCIAAGWASFGIWIFYIWQFMEDSRGQTPLLSSAQFSPVAISGFCAAVTTGFLLSHTPPSTVMLFAMTAFTVGTILIATAPVHQTY…
sace_e_5421	sace_e_298	515	Y	Y	Y	Y	Y	14	IN	12	i82-101o116-138i172-191o201-223i244-261o266-288i309-331o346-368i375-397o401-423i436-458o478-500i	9.24						Yes	Yes	F	MSISSSVTQKNLDTNAEALKKEDKVLSEFDIQDERPKSLLWESAFVGVLCSAQLMTQAGLGQSLAPLHIIGNSFGTTNAGQLSWFASAYSLTVGTFILIAGRLGDIFGHKKFFVLGFFWYALWSLLAGFSVYSNQIFFDCCRAFQGMGPAFLLPNAIAILGRTYKPGRRKNMVFSLFGASAPGGFFLGAVFSSMLGQLAWWPWAYWIMGIACFVLAVAGYFVIPHTPMPSRDASSFKLLERIDFAGSVTGVVGLILFNFAWNQGPVVGWQTPYTYALLIVGTFFLVIFAYIESRAAFPLLPFAALSSDTAFVLSCIAAGWASFGIWIFYTWQFMEDSRGQTPLLSSAQFSPVAISGFCAAVTTGFLLSHTPPSTVMLFAMTAFTVGTILIATAPVHQTY…
sapa_c93_21663	sapa_377	515	Y	Y	Y	Y	Y	14	IN	12	i82-101o116-138i172-191o201-223i244-261o266-288i309-331o346-368i375-397o401-423i436-458o478-500i	9.25						Yes	Yes	F	MSTSSSVTQKNLDTNAGALKKEDEVLSEFDIQDERPKSLLWESAFVGVLCSAQLMTQAGLGQSLAPLHIIGNSFGTTNAGQLSWFASAYSLTVGTFILIAGRLGDIFGHKKFFVLGFFWYALWSLLAGFSVYSNQIFFDCCRAFQGMGPAFLLPNAIAILGRTYKPGRRKNMVFSLFGASAPGGFVLGAVFSSMLGQLAWWPWAYWIMGIACFLLAVAGYFVIPHTPMPSRDAPSFKLLERVDFAGSVTGVVGLILFNFAWNQGPVVGWQTPYTYALLIVGTFFLVIFAFIESRAAFPLLPFAALSRDTAFVLTCIAAGWASFGIWIFYTWQFMEDSRGQTPLLSSAQFSPVAISGFCAAVTTGFLLSHTPPSTVMLFAMTAFTVGTILIATAPVHQTY…
saku_c2036.7	saku_326	516	Y	Y	Y	Y	Y	13	OUT	12	i83-102o117-139i173-192o202-224i245-262o267-289i310-332o347-369i376-398o402-424i437-459o479-501i	3.41						Yes	Yes	F	MSISSPVMQKDFDTNTGTLKKDDEVVLDEFDIQDETPGSLLWETAFVGVLCSAQLMTQAGLGQSLAPLHIIGKSFGTTNPGQLSWFASAYSLTVGTFILIAGRLGDIFGHKKFFVLGFFWYALWSLLAGFSVYSNKIFFDCCRAFQGMGPAFLLPNAIAILGRTYKSGKRKNMVFSLFGACAPGGFVLGAVFSSLLGQLAWWPWAYWIMGIACFFLAIAGYFIIPHTAMPSRHASSFKLLERVDFAGSVTGVIGLILFNFAWNQGPVVGWQTPYTYILLIVGTVFLAIFAFIESRAAFPLLPFAALSSDTAFVLSCIAAGWASFGIWIFYTWQFMEDSRGQTPLLSSAQFSPVAVSGFCAALTTGYLLSRTPPSTVMLFAMTAFTAGTILIATAPVHQT…
sami_a_c511_20564	sami_a_341	516	Y	Y	Y	Y	Y	13	OUT	13	o83-105i112-134o144-161i174-196o201-223i236-258o273-292i312-334o349-368i375-397o402-424i437-459o479-501i	1.14						Yes	Yes	F	MTLSSPVTEENLDMNVETLKKDDEVLSDEFDVQEEKPESLLWESAFVGVLCSAQLMTQAGLGQSLAPLHIIGDSFGTANPGQLSWFASAYSLTVGTFILIAGRLGDIFGHKKFFVLGFFWYALWSLLAGFSVYSNQIFFDCCRAFQGMGPAFLLPNAIAILGRTYKPGRRKNMVFSLFGASAPGGFVLGAVFSSMLGQLAWWPWAYWLMGIACFLLAVAGYYLIPHTPMPNRDAASFKLLNGIDFAGSVTGVVGLILFNFAWNQGPVVGWQTPYTYALLIVGTVFLIIFAFIESRAAFPLLPFAALSSDTAFVLSCIAAGWASFGIWIFYTWQFMEDSRGQTPLLSSAQFSPVAISGFCAALMTGFLLSHTPPSTVMFFAMTAFTVGTILIATAPVHQT…
sami_b_c1722.1	sami_b_350	516	Y	Y	Y	Y	Y	14	IN	13	o83-105i112-134o144-162i175-197o202-224i245-262o267-289i310-332o347-369i376-398o402-424i437-459o479-501i	1.14						Yes	Yes	F	MTLSSPVTEENLDMNVETLKKDDEVLSDEFDVQEEKPESLLWESAFVGVLCSAQLMTQAGLGQSLAPLHIIGDSFGTANPGQLSWFASAYSLTVGTFILIAGRLGDIFGHKKFFVLGFFWYALWSLLAGFSVYSNQIFFDCCRAFQGMGPAFLLPNAIAILGRTYKPGRRKNMVFSLFGASAPGGFVLGAVFSSMLGQLAWWPWAYWLMGIACFLLAVAGYYLIPHTPMPNRDVASFKLLERIDFAGSVTGVVGLILFNFAWNQGPVVGWQTPYTYALLIVGTVFLIIFAFIESRAAFPLLPFAALSSDTAFVLSCIAAGWASFGIWIFYTWQFMEDSRGQTPLLSSAQFSPVAISGFCAALMTGFLLSHTPPSTVMFFAMTAFTVGTILIATAPVHQT…
saca_696.43	saca_226	517	Y	Y	Y	Y	Y	13	OUT	12	i81-100o110-129i136-158o173-195i202-224o239-256i269-286o306-328i340-362o367-389i401-423o473-495i	11.99						Yes	Yes	E	MENKEPIVSSSQKKTLSCDSLLENSTPWQNEQYFQSHLKEYFFIFTCMFANLLNQAGQTQVLSTMNVISESFHSDVGTQTWLMASFPLVSGSFILISGRIGDIYGLKKTMIGGYIFMIIWTLLCGFADYTHSDTFFIVCRAFQGLGISFILPNIMGLVGNIYKVGTLRKNIVISLIGITAPTGACMGALWGGLIATESSRQWPWIFYAYALAAFVNLIMAIYSVPENVPTNVHNFAMDWMGAIIGVVGLILFNFVWNQGPVNGWAKPYIIVLLIISIIFLVAFIIYELKFPISPLLPREVTKNGQILTILGILFLGWGSFGIWTFYYYAFQLNLRNYSPLWAGATHFMFIIWGSIAAFIVGFTINRVGPAVLLFFSALGFTMGSLMLSVTPIHQTYWRM…
cadu_10040	cadu_21	518	Y	Y	Y	Y	Y	13	OUT	12	o90-112i119-141o183-205i212-231o246-264i271-293o311-333i346-368o372-394i406-428o443-465i486-508o	8.79						Yes	Yes	F	MSDSTSSNSVDEFIPHTVNELGKKSSNVTVTTVSQLPEPNYESISVIREILFMFFMCMSQLLTQAAVSQTMNTQLKIADTYSIQDDPGEMSWFAASFSMTAGTFILVSGRLGDMYGYKCLYIIGYLWFGVFSLLCGFAGLTKSNIFFTTMRGLQGIGPALMMPNSQALIASFYPESFKKNVCLALFGAIAPSGFVVGALFSGLLADLAKWQWTFWLCGIVSICLAALAFLIIPKKIGLKSGGKFDFWGSLFGVSGLVLINFAFNQGPNIGWHVPYVYVLLIVGFLCIVAFHFVEERVEDPLVPKEALQGDTGFILGCIAAGWSCFGVWLFYTLRWSLVVDNDNTVMSAVKMIPCGPMGVIAAISGAVLLMKIPSAIVMFLAMMAFFIGIVIMGTRPVGQ…
cagu_02196	cagu_41	518	Y	Y	Y	Y	Y	14	IN	14	i13-35o55-73i80-102o117-139i146-168o178-197i218-237o242-264i285-304o319-341i348-367o377-399i411-433o448-470i	28.43						Yes	Yes	E	MARPAVFKSCLHEISTVYMICLAQFLAQGGVLMALSTKNIILQSFNDPNFDHSQAVWFMGSFALTVGTFILISGKIGDVFGLKLVFVVGWVWVSILSIITGFSYYSKSVIFFIICRALQGIGFALILPCGMGILGTLYPNGERKNIAFGCVGASGPSGAFFGAFMAAVIAQLAWWPWVFWIMGIVAAIGAVISYWVIPMELTNKECSTREKLRRIDTYGSLTGVAGLVLLNFVWTQGPVVGWGTAYIIILLVVSLALTGIFFYLEVKVIEMPLLPAGVFNRKIGLCLLCLGLGWGSFGIWQYYYWSLLLDLRHYTSIHGGLTYLTFCIMGIIAALSCGFIMSRTSPSYIISFASIAFMCGCIMLSVTPVKESFFRMSFGQLFILVWGMDLSFPAASLIL…
klwa_333-snap.4	klwa_158	518	Y	Y	N	N	N	14	IN	14	i26-48o63-82i89-111o124-146i153-175o185-207i228-250o260-282i316-338o353-375i382-404o414-436i457-474o494-513i	23.13						Yes	Yes	J	MQDEFGKLRNGLKCLRLKCQNSRYQLGINITLIFFGCTFDLLNVAGVISVIEDLGETYKLGYTGASWALTSYAITFAGFIAFMGRLGDIVGNSVLFTISCFLFTLFSLLCAVVRDFPTFAVFRALQGISAAGIVPCGYALIPLLAEPQDIQKFFSIVSCGFSSTIGIGLIVGGAFALTKVGYAGIFYLSFAGMLVVSIAASFYTYRIEERKFLEVKVEDIPHDHPKVASLDFVGSLIFVSGSVLIVAGLTEGGESWRRPVAYVPFSIGVLLFCSFFIWNCYYQKMVSRLKAVGFNTPQYLNNVQVLVPKDVLFMPNFIPIILSFACNNACLFSVIYIIDQYSQYVEKNSPLIAGVRLIPLIVSMVIGNTTCAIRSLQLRPKVGVVLGFLFMLCGSIILI…
caal_a_19.2350	caal_a_4	520	Y	Y	Y	Y	Y	13	OUT	12	i52-69o92-114i121-143o185-207i214-233o248-266i273-295o315-337i350-372o377-399i444-466o486-508i	8.63						Yes	Yes	F	MSDCTSSNSVSVEEFNPDPVNELEKKESNVTVTTVSQLPEPNYENISVIREILFMFFMCMSQLLTQAAVSQTMNTQLKIADTYSIQDDPGEMSWFAASFSMTAGTFILVSGRLGDMYGYKLLYIIGYLWFGVFSLLCGFAGLTKSNVFFTTMRGLQGIGPALMMPNSQALIASFYPESLKKNVCLALFGAIAPSGFVVGALFSGLLADLAKWQWTFWLCGIVSIGLAALAFFIIPKKIGLKSSGKFDFWGSLFGVSGLVLINFAFNQGPNIGWHVPYVYVLLIVGFLCIVAFHFVEERVEDPLVPKEALQGDTGFILGCIAAGWSCFGVWLFYTLRWSLVVDNDNAVMSGVKMIPCGPMGVVAAIGGAILLMKVPSAVVMFLAMMAFFIGIVIMGTRPV…
cagu_05806	cagu_53	520	Y	Y	Y	Y	Y	14	IN	12	i44-66o113-135i147-166o176-198i205-227o242-259i271-293o308-327i340-362o372-389i402-424o478-500i	12.4						Yes	Yes	F	MSMSSERTTLEHEPQILAMKEEGEKDAHTNAVPSCDEIGFFHEVVFVFCMCCGQLFSQAAVAQAIAATKGIANTFGVEDSPGEQAWFTASFSSTVGTFILASGKFGDMFGYKFMYITGVLWFALWSLICGFSAYAKSAVFFDVCRALQGAGSALLFPNGIAVLGHYYPPGSMKKNIVMCLFGAAAPSGFNIGALFSSLFAMKVWWPWTFWVCGIASVCLAVLSYLFVPKKIGTPSRKEPFDWIGSTLGISGLILFNFAWNQGSNVGWKTVYNYVLLIVSVGLVVAFDIVEVYLKHPIVPIKSLKGEPSFVLGCIAAGWSCFGIWLYYTFQWAFYVDNVNPVVASVQFIPCSISGFIAALTTAYLLHKIPSSFVMMLSMCAFFAGITVMGTRHVGQTYWG…
pipa_3g00675	pipa_167	520	Y	Y	Y	Y	Y	14	IN	14	i24-46o61-83i96-118o123-145i152-174o179-201i221-243o253-272i292-314o329-351i358-377o382-404i424-446o466-488i	23.95						Yes	Yes	I	MLKIPRPTKVDPRPECFSSTLKECFCIFTLTFAPAAASMATGAYQISINKVADHFHVAGGALTWSISSVGLANGSLLLLMGSIADLFGRRYSVLTAFTLYSMFSLIGGFMNNYIALCIFRALQGVVVAVGTPAAAGIIGANYPIGRRKNRAFACFAAGAPLGMCFGLVVGGIAAEFSTWRAIHFFNTVWYALLATVAFITVPKDQDTELSKKGKLATLKELDYMGAFLSLTGFTLFCFSLTQVDVTVHGWKTPYIIALLIVGSLLIVALFVWEKYVPRRPLMPMEMWSNSRFARSITIMSLLWLCFAGTLTYFSILFFENVQARSPLLTTAYILPMGIVGILTNIFIAFTLHVIPGRILLLAASLSFCGSAVIWATVSKNRLYWAGPFQAISLSVIGAD…
sakl0d01386g	sakl_308	521	Y	Y	Y	Y	Y	13	OUT	12	i123-145o155-177i184-206o216-238i251-268o278-297i318-340o350-372i379-401o411-433i446-468o483-505i	2.1						Yes	Yes	E	MWFKRSNESVSSQSKELGTQSATAFTEHSDVQVDDKKWPSIQDPTYFSAPWKEYLFIFASMMSQLLNQAGTTQTLSLINILSKNFDSSTSQQTWLMASFPLVSGSFILVSGKIGDIYGLKKTLLVGYVVTIIWSLICGLTSYTSSVEFFIISRAFQGLGIAFILPNIMGIVGNIYVAGTTRKNMVISLIGACAPIGATMGVLFSGLIGTLSERWAWTFYAYTITAAINMGLSIWVIPNTIPTNVRGSSMDWIGSGIGLLGMILFNFVWNQGPIVGWDTAYIIVLLIVSVAAIVAFFLYETKYANDPLIPRPAMHNHRLLMTLLAVFFGWGSFGIWTFYYFCFVLNLREYTPLWAGGSYFMFLIWGIIAAISVGYTIKRIPPSLILFLSMLAFDCGCIML…
cagu_05180	cagu_50	524	Y	Y	Y	N	N	14	IN	14	i42-64o74-96i103-125o129-151i163-185o189-208i229-248o253-275i295-317o332-351i358-380o395-414i427-449o495-517i	20.36						Yes	Yes	C	MDENSSLIPDEDDITDSAKLQNDQTDFQNDFMSINKWAIIPSLWCGAFLAALDSTIITATYTVIGTEFKKSEQASWIATLYMLSSSAFQPLYGGLSDMFGRKIVLVYANAIFLLGSFGCYLAQTMTQLLVARVVAGIGGAGLGTLSSIIVSDLVPLKERSTYNGFANLVFGIGQVIGAPVGGYLADSLGWRYAFLIQCPITAISILIIHYRVRLPVKSSARARLRDIDFVGSIFLIGAVILALLALQFSKSRGASQITLLTLCCSICCFMLTFYVESVVQNPIISIKVLLSRNPLLSGLTNFFGYMGFFSITFNIPLFLQVIHDEPASKAGSRLITSVVGMCVGSLTAGVITRKTKRYYELVVLGVICEIVGSVLVSTFSQETASWKFQLYLFPSGLGH…
klth0c03806g	klth_128	525	Y	Y	Y	Y	Y	14	IN	12	i91-110o120-142i155-172o182-204i211-233o248-265i278-300o315-337i349-371o376-398i410-432o481-503i	4.95						Yes	Yes	E	MNSEYTPVSKQRTGSDISRKVVDNHEDSDMLLASRSRLQNPDYFDKQWKEYLFVISSMLSQLLNQAAALQANPLFDLLSEDLKAKASQQAWLMASFPLVSGSFILVSGKVGDIYGLKKTLLGGYAVVVIWSLICGLSSYAHNVDFFIVARSFQGLGIAFVLPNVTGIVGNIYKPNTKAKNMVFSMIGACAPIGATLGCLFSGLIGTESEAWAWTFYAYTIVAALNGLIAWYVIPDNIPTNVHKFKMDWLGSFLGVCGLIMFNFVWNQAPTDGWDSAYIIVLLVISVILLLIFIIFEARFAKEPLLPRAVLFNRKLMMILASLFLGWGSFGIWTYYYMAFVLNLRHYTPLWAGGSYFMFAIFGTIAAFLVGHTIHKTGPAIILLASVIAFDVGCIMLSVT…
pist_igi19985888	pist_185	525	Y	Y	Y	N	N	14	IN	14	i5-27o42-64i71-89o93-115i128-150o160-182i203-225o240-262i285-307o322-344i351-373o383-405i412-434o488-510i	40.62						Yes	Yes	A	GIPLILCTISIILSIFLTAIDQTVVITALAGIEEAFGGASQIGWSTAGYVLPMAVLALFWGRFGLVMGRKSSVLISIFFFEVGSLICALSKSMGMFIGGRVITGIGAGGIQTNVFMISSEITPLNQRGIIIAFVTMSLIPAAVIGPVIGGLFTSSKTLTWRWCFYINLPFGGVAALFLSLLYKPKNDKSRFIWNWNKTIFKRLVNTFDLVGVLLVGISLVLFLVGCSLGGTGLNGFNKPVTICFTIIGGVLFLCFIYYEFYCYKVNQEMHYYPMLPKELIFKRQVLAPGLIMLLSNMVFNGSSIYISIYFENLLGNSPSRTGVHLLPMILPTILTTMISGLICSKVGIVKPVLIFGSICGVISSGLITMLNYHSSDGEKIGFLFLVGFSFGFFNQASMI…
pist_igi16597754	pist_175	526	Y	Y	Y	N	N	12	IN	12	o29-51i64-83o93-111i118-140o150-172i179-201o216-238i251-270o290-312i324-346o351-373i501-523o	23.59						Yes	Yes	B	KEEVFEESNAGDGTRREDQYLHGYRLALCVVALLLSLFIMSISQTIILIILTEVGNKFDGVGKINWITSGYLLAIAVLTQTWGKLSILIGRKLTLSISLIFFEAGTLLCALSNSMDMLIGGRVLAGVGAGGIQASVFVVLSEVLPIQYRTYGMMLMSMTGTTASIIGPLIGGALSRVSWRWCFYFNIPIGGAAFVYLQLFFNPPKPKGKLLKKLKLLDYVGTLLVCGAAVLILLGLSFGSNQEFDWKSAPVIVCLTVGGLLLIAFLIWNFNYSKYPLIPVDVAKSWQVEASVLTGCAMFGYFFSNQIYISVYFQVIHGWNAWESGLHLLPLIISSVISSIGGSLLIQKTKFIKPFSIFAAACGLVGNSILYLLDVDSNLAKIIGLLILPGLSTGMQVQS…
klpo_541.16	klpo_119	528	Y	Y	Y	Y	Y	14	IN	14	i57-79o94-111i124-146o151-173i186-208o218-240i253-270o280-302i323-345o355-377i384-404o414-436i448-470o490-512i	4.42						Yes	Yes	E	MDTDLKKKNIEVSSYIAEETIRSDCSDANDESPSMELKNSSLRNPDYFNSTTQEYAFIFSCMLSQLLNLAGTTQTLSIMNVLTRQLHSSDSLKVWLVASFPLVSGSFILVSGRLGDIYGLKKMLILGYVILVIWSLITGLSGYSHSGIFFIIARAFQGLGISLVLPNVLGLIGMIYKPGTLKKNMVISIVGAMSPIGATLGGLFSGLVATESEGSWPWAFYAYTLAAFINTFISYYSIPNNIPTNVNRLSMDWIGSFTGVLGLILFNFVWNQAPADGWNSAYLIVLLVISVIALIAFGIYELRYAENPLLPSEIIRNRQLIMILTAMTFGWGSFGIWTFYYFSFVLNLRNYSPLWAGGSYFIFVISGTITAISCGFLMKKIRPAVLLTFSMVGFNLGCI…
cagl0l02519g	cagl_33	529	Y	Y	Y	Y	Y	14	IN	14	i40-62o77-99i111-128o138-160i173-192o202-224i245-267o272-291i312-334o349-371i378-395o405-427i440-462o482-504i	21.05						Yes	Yes	H	MSKSNLSSTSTSSDTEYSAEKLTEVDTSIRLPKTWIREIFLVIILISSQLVTLIGAVQGVPIAAYLRERYRIEPAKGGLVGWANASYMLGSAVMVLIAGKLGDLNGHKRMVVFGWIWLTIWSLITGFSYYDRGNQAFYYTARALQGIGSGFIVPNSLAIMGRTYFEPGLKKTIIFSIFGMMTSTGFVIGTTFSSLFAQLTKWAWNYWALACVCVLYTVGAILFIPPDNIVHKPNSKPLYKRFDYLGAITGVSGLVLFDVAFTQASALGWSPPHTYITLIIGVILILIAMFVDWRVDDPLVPLQHLRADVVVILICVYFGFLSFVIWANWFWQFYELVHNDSPLRIAAKLVPLAIGSIPAAIFTVTCLQLNIKAPTMMVISMVCFLVPNILMATVTPNTT…
loel_03562	loel_161	529	Y	Y	Y	Y	Y	13	OUT	13	o91-113i122-141o156-178i185-207o212-234i247-265o275-294i314-336o346-368i373-395o410-432i439-461o483-505i	1.17						Yes	Yes	F	MSDHSLDLDANSAASETPRNEKQENISKQTTREEVYHSQPNFEEISFPHEAAFIFLMCMSQLLTQAANAQAMPTMVIVGRAFGVEDKPGEISWFSAAYSLTVGTFILTSGRLGDMFGYKKMFIIGYLWFGIFTLLVGFAGLTKSVVFFTTMRGLQGIGPAIMMPNSQALIGNFYPNIFRKNVCFALFGAVAPNGFIVGALFSSMFAHVAWWPWTFWVCGIVSIVIAGIAFFVIPNKIGSKSKGSFDYWGSISGVSGLVLINFAFNQGPNVGWDKVYVYVLLIAGFLCMGAFYFIEKRVQDPLVPPEVLKGDTGFILACISAGWSCFGVWLYYQFRWALLVDNDSSVMAAVKNIPAGPVGIIAAIAAAYLLTKLPSALVMFFAMIAFLAGIIIMGTRPVG…
capa_03043	capa_69	531	Y	Y	Y	Y	Y	13	OUT	14	i36-58o78-100i113-135o145-167i174-196o201-223i236-255o266-285i304-323o338-360i367-386o401-423i430-452o476-495i	17.69						Yes	Yes	F	MSDDATINSSTEVDAKVTENENQGDVYRSVPNFQQISLLHESIFIFFICMSQLLTQAANAQTMVNSVVLGKAFNVADNAGQISWFSAAISLTVGTFILVSGRLGDLYGYKKLYIIGYLWFGVFSLLCGFTGFTTSHVFLSTMRGLQGIGPAIMMPNSQALVGNFYPNGRRKNMCFALFGAVAPSGFIIGALFSGLFTDVVWWPWTFWLCGIVSIALAILAFFVIPAKVGSRSPGKFDYWGSITGVSGLILINFAFNQGPTVGWEKVYVYVLLIVGFLLMGAFFFIEKKVADPLVPPEVLRGDTGFILACISAGWSCFGVWLYYQFRWALLVDKHSEVVAAVQNVPCAPVGVIAAVGVAILLTKIPSAVVMFLSMLAFLVGSILMGTRPVGQTFWAQKFV…
deha2c03718g	deha_90	535	Y	Y	Y	Y	Y	13	OUT	12	i123-142o152-174i187-209o219-241i254-276o286-305i325-347o357-379i384-406o421-443i450-472o492-514i	0.67						Yes	Yes	F	MESSCRDNIDLNRDVSQDSNYIEEDEILEIKSSISTLKPTPPPEEISVGREILFLLCMALQQMLTQAGVAQTTNPSTPIAEQFGVEDLNGEKSWFTASYSLTVGTFILIAGRLGDMYGYKKMYLIGFAWFALWSLVVGFSGFTKSQIFFDVARALQGMGPALSTPNAMALVGHYYPKGFRKDLCMCLYGSVAPTGFMLGALFSGIVAQLVDSMALPGVFLGYFLMAIVCVIFLVVGYFAIPENIGNVDPEKEEGSFDWLGSFFGVSGLVLINFAWNQGPNVGWDKPYVYVLLIVGFILIGLFFVAEGKVKDPLVPSAALKGETGFVLGCIAAGWSCFGVWLYYTFQWNEFVDGQTAIIGGVHFVPAAIVGYVAAALTAVLLQKLPLSIVMHFAMLFFFV…
cagl0b02343g	cagl_30	537	Y	Y	Y	Y	Y	13	OUT	14	i64-86o101-118i131-153o163-185i194-216o226-248i261-278o288-310i331-353o363-385i392-414o424-446i459-481o496-518i	0.04						Yes	Yes	E	MGIFRKSGTDSVQQETLSSSSSGSSFKQDNNDIVDEKQCDTQAIDGNQKWQNPEYFDSTLKEYLFLCSCFVSQLLNQAGAIQTQPIMNIVADSLDSQNGKQAWLMAAFPLISGSFILISGRIGDIYGLKKTLLVGYLFLIVWSLICGLTKYAHSDSFFIVSRAFQGLGISLILPNILGIVGSIYIAGSKRKNMVISLIGCMAPIGATLGAVFSGLIGTEDANQWPWAFYSYAITAAINFVLSIWLIPNTIPTNVHGHKMDWIGSGLGVVGLIMLNFVWNQAPIDGWDSAYLIVLLIISVLLLIAFFIYELHFVNGNPLLPKEVLKSPKTIIVLFALFFGWGSFGIFSFYYFTFQLNLRHYTPLWAGGTYFMFLIWGIVAALVVGFTIKKVYPSIILFLS…
catr_05874	catr_85	537	Y	Y	Y	N	N	14	IN	13	i30-52o67-89i96-118o122-144i157-176o186-205i229-251o255-277i297-319o360-382i389-411o431-453i504-523o	21.35						Yes	Yes	K	MSEKSIAEVKQLSEQLGDVHYNILPLRKLLICLGCLSLALFVSFVDQTGLTIALPTIGRDLNSESTINWAPTASLLANTVCQVIFGRLSDIFGRKIMLILCLFGLSIGDLICGFVKTGIEFFIFRAITGLSCGGIQSLCMVILSDVVSLRQRGKYQGILGASVGLGNSIGPFLMSSFIENNSWRNFYHMMSPLVFLIMIVNLIFIDNKQQSKELKSIITKSQQFKKLDYWGILFGCSSIILLLIPISGGGSTYPWNSSLVISMFTIGGALFLVFLLVEWKIPELPMIPMTLFTRISLALILGSNFFFGMAYYGFTFYIAYYYQIVRGLDSIHSSILMLPLVIPQSVVSVISGQIISYTGHYIYVVIFGYSIWTLSCGLTLLFDLNTNYGIIVIVLLLMG…
sakl0f00198g	sakl_313	537	Y	Y	Y	N	N	13	IN	12	o46-68i94-116o131-153i165-187o192-214i255-277o292-314i344-366o376-398i407-424o434-456i477-499o	15.03						Yes	Yes	B	MDNCGKVIESMGVIVEDRSSAQDESSGHVGDPQPLSGFKLYANMGSLTLVLFLAALDILIMSASIEVISEQFNDYSKSGWIVSGYSLPEALLTLLWGRFATIFGFKLSLLLSILIFETGSLISAVSNSMNVLIGGRVVAGIGGSGIQSLCFVIASTLTTERSRGVAISVLSCAYAVAAVASPFMGSAFTTHVTWRWCFYINLPIGGLAFAVLVLTYKPHEGNSARSIVSVLKSCCEFGTARLFSKDLYLKMFNELVFGFDFIGFIFCSVGFILFRLGLTFGGDKYTWSSGAIIVYFVVGVTISVAFLLYDFMVFPKFGRVRKNASFRPLVPWSVVSRPGIATAVAANFLMCVAYSAQVVYIIQFFQLVRGSDAWRASIHVVALEIPDIITVAISGAISR…
saca_551.4	saca_221	539	Y	Y	Y	Y	Y	13	OUT	12	i103-122o132-151i158-180o195-217i224-246o261-278i291-308o328-350i362-384o389-411i423-445o496-518i	0.02						Yes	Yes	E	MSLPSILQTDSDNFSSSTVSFPNEDKNISHNEKEVYSNSTDSVLDDDSPWQNPNYFSSKYKEYFFIFTCMVANLLNQAGQTQVLSTMNVISESFHSDSGKQTWLMASFPLVSGSFILISGRIGDIYGLKKTMIGGYIFMIIWSLLCGFADFTHNDTFFIVCRAFQGLGISFILPNVMGLIGNIYKVGTLRKNIVISMIGLTAPTGACMGALWGGLIVTENAKQWPWIFYAYALTGLVNLIMALYSVPNCIPTNVHNFAMDWIGSIIGVVGLILFNFVWNQGPVAGWDKAYIIVLLIISVLFLVAFVVYELKYPISPLLPVEVTKNGQILTILSILFLGWGAFGIWTFYYFAFQLNLRDYSPVWVGGTYFMFIIWGTIAALIVAFTIKKVGPAILLFFSA…
saku_c2070.4	saku_327	539	Y	Y	Y	Y	Y	13	OUT	13	o108-125i138-155o170-192i199-221o231-253i260-282o297-316i336-358o368-390i397-419o429-451i463-485o500-522i	0.01						Yes	Yes	E	MLPSFERKMSVQGTSSPVNDKISMKEEDKVIVSTDEEVTTVASSSKSNQISNDSPWQDPTYFSSFGKELMFIGTCMLAQLLNQAGQTHALCIMNVLSKSFGSESNNQAWLMASFPLAAGSFILISGRLGDIYGLKKMLMIGYVIIIVWSIISGLSKYSNNDSFFITCRAFQGVGIAFILPNIMGLVGHVYKVGSLRKSLVISVIGACGPTGALFGGVFGGLIVIEDPNQWPWVFYAFGIATFISMLMAWYSIPNNVPTNVHGLSMDWTGSVLAVIGLILFNFVWNEAPIAGWDKAYIIVLLVVSVFFLVAFFVYEIKYAEVPLLPHAVTKNRHMIMILLAVFVGWGSFGIWTFYYVSFQLNLRHYSPVWTGGTYFVFAIFGTIAAFFVAFSIKRLGPAL…
saba_a_601.4	saba_a_195	540	Y	Y	N	N	N	14	IN	13	i27-49o64-83i90-110o120-142i154-176o186-208i229-247o257-279i313-335o348-370i379-401o411-433i490-509o	22.69						Yes	Yes	J	MLWNKFARVGKALEKIRNRCQKSTYQLNVNVALIFLGCTFDLLNVASMISLIDDLAQKYDISYTTASWSLTSYAVTFAGFIAFMGRLGDIVGNSILFTVSCFFFAILSLLCAVMPNFPAFAVFRAIQGISAAGLVPCAYALIPMLAPEEEVQKYFSIVSCGFSSTIGLGLIIGGAFAATKIGYKGIFYLTFAVMFLISIVAFFFTYGVENLSEPPRKDQATNRVRSLDFIGSLIFVTGSILIVVGLTEGGESWNRPATYVTLVIGIILFFGFFFWNCSYARIVRGIRCCGIDTSRYFEKVQLLIPVDVLFMKNFIPIVLAFALNNACLFSCIYIIDQYSQYEEKNSPLYAGVKLVPLIICMVIGNGLCAFESTKLKPKVGVVLGFSLALAGSIILTQLH…
saba_b_c68_15452	saba_b_214	540	Y	Y	N	N	N	14	IN	13	i27-49o64-83i90-110o120-142i154-176o186-208i229-247o257-279i313-335o348-370i379-401o411-433i490-509o	22.69						Yes	Yes	J	MLWNKFARVGKALEKIRNRCQKSTYQLNVNVALIFLGCTFDLLNVASMISLIDDLAQKYDISYTTASWSLTSYAVTFAGFIAFMGRLGDIVGNSILFTVSCFFFAILSLLCAVMPNFPAFAVFRAIQGISAAGLVPCAYALIPMLAPEEEVQKYFSIVSCGFSSTIGLGLIIGGAFAATKIGYKGIFYLTFAVMFLISIVAFFFTYGVENLSEPPRKDQATNRVRSLDFIGSLIFVTGSILIVVGLTEGGESWNRPATYVTLVIGIILFFGFFFWNCSYARIVRGIRCCGIDTSRYFEKVQLLIPVDVLFMKNFIPIVLAFALNNACLFSCIYIIDQYSQYEEKNSPLYAGVKLVPLIICMVIGNGLCAFESTKLKPKVGVVLGFSLALAGSIILTQLH…
sace0m09768g	sace_a_241	540	Y	Y	Y	Y	Y	13	OUT	13	o109-126i139-156o171-193i200-222o232-254i261-283o298-315i336-358o368-390i397-419o429-451i463-485o500-522i	0.02						Yes	Yes	E	MFSIFKKKTSVQGTDSEIDEKITVKAKDKVVVSTEDEEVTTIVSSTKSTQVTNDSPWQDPTYFSSFGKELMFIATCMLAQLLNQAGQTHALCIMNVLSKSFNSEANNQAWLMASFPLAAGSFILISGRLGDIYGLKKMLIVGYVIVIVWSIISGLSKYSNSDAFFITSRAFQGVGIAFILPNIMGLVGHVYKVGSFRKNIVISFIGACAPTGGMFGGLFGGLIVTEDPNQWPWVFYAFGIATFLSLLMAWYSIPNNVPTNIHGLSMDWTGSALAIIGLILFNFVWNQAPIVGWDKPYIIVLLIISVIFLVAFFVYESKYAEVPLLPRAMTKNRHMIMILLAVFLGWGSFGIWTFYYVSFQLNLRHYSPVWTGGTYFVFVIFGSMAAFFVAFSIKRLGPA…
sace_b_1m3_4896g	sace_b_254	540	Y	Y	Y	Y	Y	13	OUT	13	o109-126i139-156o171-193i200-222o232-254i261-283o298-315i336-358o368-390i397-419o429-451i463-485o500-522i	0.02						Yes	Yes	E	MFSIFKKKTSVQGTDSEIDEKITVKAKDKVVVSTEDEEVTTIVSSTKSTQVTNDSPWQDPTYFSSFGKELMFIATCMLAQLLNQAGQTHALCIMNVLSKSFNSEANNQAWLMASFPLAAGSFILISGRLGDIYGLKKMLIVGYVIVIVWSIISGLSKYSNSDAFFITSRAFQGVGIAFILPNIMGLVGHVYKVGSFRKNIVISFIGACAPTGGMFGGLFGGLIVTEDPNQWPWVFYAFGIATFLSLLMAWYSIPNNVPTNIHGLSMDWTGSALAIIGLILFNFVWNQAPIVGWDKPYIIVLLIISVIFLVAFFVYESKYAEVPLLPRAMTKNRHMIMILLAVFLGWGSFGIWTFYYVSFQLNLRHYSPVWTGGTYFVFVIFGSMAAFFVAFSIKRLGPA…
sace_c_03767	sace_c_263	540	Y	Y	Y	Y	Y	13	OUT	13	o109-126i139-156o171-193i200-222o232-254i261-283o298-315i336-358o368-390i397-419o429-451i463-485o500-522i	0.02						Yes	Yes	E	MFSIFKKKTSVQGTDSEIDEKITVKAKDKVVVSTEDEEVTTIVSSTKSTQVTNDSPWQDPTYFSSFGKELMFIATCMLAQLLNQAGQTHALCIMNVLSKSFNSEANNQAWLMASFPLAAGSFILISGRLGDIYGLKKMLIVGYVIVIVWSIISGLSKYSNSDAFFITSRAFQGVGIAFILPNIMGLVGHVYKVGSFRKNIVISFIGACAPTGGMFGGLFGGLIVTEDPNQWPWVFYAFGIATFLSLLMAWYSIPNNVPTNIHGLSMDWTGSALAIIGLILFNFVWNQAPIVGWDKPYIIVLLIISVIFLVAFFVYESKYAEVPLLPRAMTKNRHMIMILLAVFLGWGSFGIWTFYYVSFQLNLRHYSPVWTGGTYFVFVIFGSMAAFFVAFSIKRLGPA…
sace_d_02175	sace_d_276	540	Y	Y	Y	Y	Y	13	OUT	13	o109-126i139-156o171-193i200-222o232-254i261-283o298-315i336-358o368-390i397-419o429-451i463-485o500-522i	0.02						Yes	Yes	E	MCFIFKKKTSVQGTDSEIDEKITVKAKDKVVVSTEDEEVTTIVSSTKSTQVTNDSPWQDPTYFSSFGKELMFIATCMLAQLLNQAGQTHALCIMNVLSKSFNSEANNQAWLMASFPLAAGSFILISGRLGDIYGLKKMLIVGYVIVIVWSIISGLSKYSNSDAFFITSRAFQGVGIAFILPNIMGLVGHVYKVGSFRKNIVISFIGACAPTGGMFGGLFGGLIVTEDPNQWPWVFYAFGIATFLSLLMAWYSIPNNVPTNIHGLSMDWTGSALAIIGLILFNFVWNQAPIVGWDKPYIIVLLIISVIFLVAFFVYESKYAEVPLLPRAMTKNRHMIMILLAVFLGWGSFGIWTFYYVSFQLNLRHYSPVWTGGTYFVFVIFGSMAAFFVAFSIKRLGPA…
sace_e_4461	sace_e_295	540	Y	Y	Y	Y	Y	13	OUT	13	o109-126i139-156o171-193i200-222o232-254i261-283o298-315i336-358o368-390i397-419o429-451i463-485o500-522i	0.02						Yes	Yes	E	MFSIFKKKTSVQGTDSEIDEKITVKAKDKVVVSTEDEEVTTIVSSTKSTQVTNDSPWQDPTYFSSFGKELMFIATCMLAQLLNQAGQTHALCIMNVLSKSFNSEANNQAWLMASFPLAAGSFILISGRLGDIYGLKKMLIVGYVIVIVWSIISGLSKYSNSDAFFITSRAFQGVGIAFILPNIMGLVGHVYKVGSFRKNIVISFIGACAPTGGMFGGLFGGLIVTEDPNQWPWVFYAFGIATFLSLLMAWYSIPNNVPTNIHGLSMDWTGSALAIIGLILFNFVWNQAPIVGWDKPYIIVLLIISVIFLVAFFVYESKYAEVPLLPRAMTKNRHMIMILLAVFLGWGSFGIWTFYYVSFQLNLRHYSPVWTGGTYFVFVIFGSMAAFFVAFSIKRLGPA…
sapa_c419_17887	sapa_367	540	Y	Y	Y	Y	Y	13	OUT	13	o109-126i139-156o171-193i200-222o232-254i261-283o296-315i336-358o368-390i397-419o429-451i464-486o501-523i	0.02						Yes	Yes	E	MFPIFKKKTSVQGTDSEINEKTTMKTNDKVIVSTEDEEVTTIASSIKSNQVTNDSPWQDPTYFGSFGKELMFIATCMLAQLLNQAGQTHALCIMNVLSKSFNSEANNQAWLMASFPLAAGSFILISGRLGDIYGLKKMLMVGYVIVIVWSIISGLSKYSNSDAFFITSRAFQGVGIAFILPNIMGLVGHVYKVGSFRKNIVISFIGACAPTGGMFGGLFGGLIVTEDPDQWPWVFYAFGIATFLSLLMAWYSIPNNVPTNIHGLSMDWTGSALAIVGLILFNFVWNQAPIVGWDKAYIIVLLIISVIFLVAFFVYESKYAEVPLLPREMTKNRHMIMILLAVFLGWGSFGIWTFYYVSFQLNLRHYSPVWTGGTYFVFVIFGSMAAFFVAFSIKRLGPA…
cagu_04492	cagu_45	541	Y	Y	Y	N	N	12	IN	11	i100-122o127-149i162-184o188-207i228-245o255-272i292-314o329-351i358-380o390-412i424-446o	19.78						Yes	Yes	C	MDIEAREVDPLIPNSDTHRRTGKFSSAPNFTCIEIALLLNVFLSGFDATVTASTYTTIGNEFGTARFASWITTSYLITSTAFQPLYGSLSDVVGRRVCVFFALSFFLVGCFGCSVAPTFLFLNIMRGITGIGGGGLLTLATIIHSDIIYPEKRGLFQAFQNLTLGFGSICGASLGGYISSIVGWRFCFLLQCPLTAFSILVAYSYVNNQRGFQELHISKLLTKVDLKGAVLIFLAISSQLLVLTLGGNELAWTDYRLIGLGFLSLLLTLVFIDAENKTTAVPIIKLSDYKDLFSISQLAINFLIGLAAFAYLFTLPLLFQLEFGDTASAAGFRLMLPALSTPIGGLLAGLLMERYKLLRSLAISGIFTMLVGNSLILTVTNSTRKWVLNFLLMPANLGQ…
saca_692.14	saca_225	542	Y	Y	Y	Y	Y	13	OUT	12	i137-154o164-186i199-221o231-253i260-282o292-314i334-356o366-388i395-417o427-449i462-484o504-526i	0						Yes	Yes	E	MFRIFNRKSHRSEEIMESAASSITEETSIIKHGDIEEIEKDVISQTETPQLEHSKWQNPDYFQNQWQEYLFIFSCMMSQLLNQAATPQTLSIMNIITDSFNSEGGKETWLIASFPLVSGSFILISGRIGDIYGLKKTLVGGYIFFIIWSIISGLTKYSHSDTFFIVSRAFQGLSIAFILPNVMGIVGNIYKPDSNRKNIVISMIGASAPIGAFFGSLFAGLIGTEDPDQWPWAFYAFAIASAFNLAISIYSIPNSVPTNVHGFAMDWIGSVLAVIGLILLNFVWNQGPIVGWQTAYIIALLVVSVFFLALFFTYEVKYAESPLLPVEVTKNRHIIMILAALFLGWGSFGIFSFYYFSFLLNLRHYSALWAGTTYFMFAIWGTVAAVIVGAFIKKISAAF…
sace0m00462g	sace_a_239	542	Y	Y	Y	Y	Y	13	OUT	12	i137-159o169-191i200-222o232-254i267-284o294-316i337-356o366-388i395-417o427-449i462-484o504-526i	0.03						Yes	Yes	E	MGNQSLVVLTESKGEYENETELPVKKSSRDNNIGESLTATAFTQSEDEMVDSNQKWQNPNYFKYAWQEYLFIFTCMISQLLNQAGTTQTLSIMNILSDSFGSEGNSKSWLMASFPLVSGSFILISGRLGDIYGLKKMLLVGYVLVIIWSLICGITKYSGSDTFFIISRAFQGLGIAFVLPNVLGIIGNIYVGGTFRKNIVISFVGAMAPIGATLGCLFAGLIGTEDPKQWPWAFYAYSIAAFINFVLSIYAIPSTIPTNIHHFSMDWIGSVLGVIGLILLNFVWNQAPISGWNQAYIIVILIISVIFLVVFIIYEIRFAKTPLLPRAVIKDRHMIQIMLALFFGWGSFGIFTFYYFQFQLNIRQYTALWAGGTYFMFLIWGIIAALLVGFTIKNVSPSV…
sace_b_1m3_0188g	sace_b_252	542	Y	Y	Y	Y	Y	13	OUT	12	i137-159o169-191i200-222o232-254i267-284o294-316i337-356o366-388i395-417o427-449i462-484o504-526i	0.03						Yes	Yes	E	MGNQSLVVLTESKGEYENETELPVKKSSRDNNIGESLTATAFTQSEDEMVDSNQKWQNPNYFKYAWQEYLFIFTCMISQLLNQAGTTQTLSIMNILSDSFGSEGNSKSWLMASFPLVSGSFILISGRLGDIYGLKKMLLVGYVLVIIWSLICGITKYSGSDTFFIISRAFQGLGIAFVLPNVLGIIGNIYVGGTFRKNIVISFVGAMAPIGATLGCLFAGLIGTEDPKQWPWAFYAYSIAAFINFVLSIYAIPSTIPTNIHHFSMDWIGSVLGVIGLILLNFVWNQAPISGWNQAYIIVILIISVIFLVVFIIYEIRFAKTPLLPRAVIKDRHMIQIMLALFFGWGSFGIFTFYYFQFQLNIRQYTALWAGGTYFMFLIWGIIAALLVGFTIKNVSPSV…
sace_c_04366	sace_c_265	542	Y	Y	Y	Y	Y	13	OUT	12	i137-159o169-191i200-222o232-254i267-284o294-316i337-356o366-388i395-417o427-449i462-484o504-526i	0.03						Yes	Yes	E	MGNQSLVVLTESKGEYENETELPVKKSSRDNNIGESLTATAFTQSEDEMVDSNQKWQNPNYFKYAWQEYLFIFTCMISQLLNQAGTTQTLSIMNILSDSFGSEGNSKSWLMASFPLVSGSFILISGRLGDIYGLKKMLLVGYVLVIIWSLICGITKYSGSDTFFIISRAFQGLGIAFVLPNVLGIIGNIYVGGTFRKNIVISFVGAMAPIGATLGCLFAGLIGTEDPKQWPWAFYAYSIAAFINFVLSIYAIPSTIPTNIHHFSMDWIGSVLGVIGLILLNFVWNQAPISGWNQAYIIVILIISVIFLVVFIIYEIRFAKTPLLPRAVIKDRHMIQIMLALFFGWGSFGIFTFYYFQFQLNIRQYTALWAGGTYFMFLIWGIIAALLVGFTIKNVSPSV…
sace_d_01783	sace_d_274	542	Y	Y	Y	Y	Y	13	OUT	12	i137-159o169-191i200-222o232-254i267-284o294-316i337-356o366-388i395-417o427-449i462-484o504-526i	0.03						Yes	Yes	E	MGNQSLVVLTESKGEYENETELPVKKSSRDNNIGESLTATAFTQSEDEMVDSNQKWQNPNYFKYAWQEYLFIFTCMISQLLNQAGTTQTLSIMNILSDSFGSEGNSKSWLMASFPLVSGSFILISGRLGDIYGLKKMLLVGYVLVIIWSLICGITKYSGSDTFFIISRAFQGLGIAFVLPNVLGIIGNIYVGGTFRKNIVISFVGAMAPIGATLGCLFAGLIGTEDPKQWPWAFYAYSIAAFINFVLSIYAIPSTIPTNIHHFSMDWIGSVLGVIGLILLNFVWNQAPISGWNQAYIIVILIISVIFLVVFIIYEIRFAKTPLLPRAVIKDRHMIQIMLALFFGWGSFGIFTFYYFQFQLNIRQYTALWAGGTYFMFLIWGIIAALLVGFTIKNVSPSV…
sace_e_4060	sace_e_293	542	Y	Y	Y	Y	Y	13	OUT	12	i137-159o169-191i200-222o232-254i267-284o294-316i337-356o366-388i395-417o427-449i462-484o504-526i	0.03						Yes	Yes	E	MGNQSLVVLTESKGEYENETELPVKKSSRDNNIGESLTATAFTQSEDEMVDSNQKWQNPNYFKYAWQEYLFIFTCMISQLLNQAGTTQTLSIMNILSDSFGSEGNSKSWLMASFPLVSGSFILISGRLGDIYGLKKMLLVGYVLVIIWSLICGITKYSGSDTFFIISRAFQGLGIAFVLPNVLGIIGNIYVGGTFRKNIVISFVGAMAPIGATLGCLFAGLIGTEDPKQWPWAFYAYSIAAFINFVLSIYAIPSTIPTNIHHFSMDWIGSVLGVIGLILLNFVWNQAPISGWNQAYIIVILIISVIFLVVFIIYEIRFAKTPLLPRAVIKDRHMIQIMLALFFGWGSFGIFTFYYFQFQLNIRQYTALWAGGTYFMFLIWGIIAALLVGFTIKNVSPSV…
catr_03278	catr_80	543	Y	Y	Y	Y	Y	13	OUT	14	i59-77o99-121i128-150o165-182i194-216o221-242i255-272o282-301i322-341o356-378i385-403o418-440i447-469o489-511i	1.31						Yes	Yes	F	MKEEMAESVNSNEVNDFEIEQGINQEIFDLQRHETTASIITISLLPEPNHTEISKFREILFMSFMCLSQLLTQAGVAQTMNTQFHIAETFGVQDNPGEMSWFASSYSMIVGTFILISGRLGDMYGYKLLYVIGYLWFGVFSLMCGFSGLTKSNVFFTTMRGLQGMGPAIMMPNTQALIGSYYPESLKKNICLALFGAIAPTGFIAGSLFSGMFAVVSSWKWTFWTCGIISIFFGVSAILVIPKKIGIKSDGKFDYWGSIFGVSGLVLINFALNQGPNVGWNVPYVYALLIVGVLSMVVFFFVEKKVDDPLVPSSVLKGDTGFILGCIAAGWSCFGVWLYYMFRWSLIIDGDNAVMSAVKTIPCCPMGLIAAITGAILLTKVPSGIVMWLANLAFLVGIL…
saba_a_671.27	saba_a_199	543	Y	Y	Y	Y	Y	13	OUT	14	i71-93o108-127i139-156o171-193i200-222o232-254i261-283o293-315i336-358o368-390i397-419o429-451i464-486o501-523i	0						Yes	Yes	E	MYPVIEEKVNVQSKDSPVIDKISMKAEDKVVVSSEDEDVTTVASSNKSTQVSNDSPWQDPTYFSSFGRELMFIVTCMLAQLLNQAGQTHALTIMNVLSKSFNSESDKQAWLMASFPLVAGSFILISGRLGDIYGLKKMLMIGYVTIIVWSLICGLSKYSNNDAFFITCRAFQGLGIAFILPNVMGLVGHVYKVGSTRKNLVISFIGACAPAGGMFGGLFGGLIVNEDSEQWPWVFYAFAIAFFLNMILAWYSIPNNIPTNVHGFSMDWTGSVLAVIGLILFNFVWNQAPTAGWGTAYIIALLIISVFFLVAFFVYEVKYAKVPLLPHAVTKNRHMIMILLAVFLGWGSFGIWTFYYMSFQLNLRHYSPVWTGGTYFVFVIFGTIAAFMVALSIKRVGPA…
saba_b_c753_19471	saba_b_216	543	Y	Y	Y	Y	Y	13	OUT	14	i71-93o108-127i139-156o171-193i200-222o232-254i261-283o293-315i336-358o368-390i397-419o429-451i464-486o501-523i	0						Yes	Yes	E	MYPVIEEKVNVQSKDSPVIDKISMKAEDKVVVSSEDEDVTTVASSNKSTQVSNDSPWQDPTYFSSFGRELMFIVTCMLAQLLNQAGQTHALTIMNVLSKSFNSESDKQAWLMASFPLVAGSFILISGRLGDIYGLKKMLMIGYVTIIVWSLICGLSKYSNNDAFFITCRAFQGLGIAFILPNVMGLVGHVYKVGSTRKNLVISFIGACAPAGGMFGGLFGGLIVNEDSEQWPWVFYAFAIAFFLNMILAWYSIPNNIPTNVHGFSMDWTGSVLAVIGLILFNFVWNQAPTAGWGTAYIIALLIISVFFLVAFFVYEVKYAKVPLLPHAVTKNRHMIMILLAVFLGWGSFGIWTFYYMSFQLNLRHYSPVWTGGTYFVFVIFGTIAAFMVALSIKRVGPA…
sace0p10472g	sace_a_244	543	Y	Y	Y	N	N	14	IN	14	i7-29o44-66i78-100o104-126i133-155o159-181i221-243o258-280i301-323o343-365i370-392o402-421i442-464o507-529i	40.12						Yes	Yes	B	MKSTLSLTLCVISLLLTLFLAALDIVIVVTLYDTIGIKFHDFGNIGWLVTGYALSNAVFMLLWGRLAEILGTKECLMISVIVFEIGSLISALSNSMATLISGRVVAGFGGSGIESLAFVVGTSIVRENHRGIMITALAISYVIAEGVGPFIGGAFNEHLSWRWCFYINLPIGAFAFIILAFCNTSGEPHQKMWLPSKIKKIMNYDYGELLKASFWKNTFEVLVFKLDMVGIILSSAGFTLLMLGLSFGGNNFPWNSGIIICFFTVGPILLLLFCAYDFHFLSLSGLHYDNKRIKPLLTWNIASNCGIFTSSITGFLSCFAYELQSAYLVQLYQLVFKKKPTLASIHLWELSIPAMIATMAIAYLNSKYGIIKPAIVFGVLCGIVGSGLFTLINGELSQS…
sace_b_1p2_5457g	sace_b_256	543	Y	Y	Y	N	N	14	IN	14	i7-29o44-66i78-100o104-126i133-155o159-181i221-243o258-280i301-323o343-365i370-392o402-421i442-464o507-529i	40.12						Yes	Yes	B	MKSTLSLTLCVISLLLTLFLAALDIVIVVTLYDTIGIKFHDFGNIGWLVTGYALSNAVFMLLWGRLAEILGTKECLMISVIVFEIGSLISALSNSMATLISGRVVAGFGGSGIESLAFVVGTSIVRENHRGIMITALAISYVIAEGVGPFIGGAFNEHLSWRWCFYINLPIGAFAFIILAFCNTSGEPHQKMWLPSKIKKIMNYDYGELLKASFWKNTFEVLVFKLDMVGIILSSAGFTLLMLGLSFGGNNFPWNSGIIICFFTVGPILLLLFCAYDFHFLSLSGLHYDNKRIKPLLTWNIASNCGIFTSSITGFLSCFAYELQSAYLVQLYQLVFKKKPTLASIHLWELSIPAMIATMAIAYLNSKYGIIKPAIVFGVLCGIVGSGLFTLINGELSQS…
sace_c_02068	sace_c_261	543	Y	Y	Y	N	N	14	IN	14	i7-29o44-66i78-100o104-126i133-155o159-181i221-243o258-280i301-323o343-365i370-392o402-421i442-464o507-529i	40.1						Yes	Yes	B	MKSTLSLTLCVISLLLTLFLAALDIVIVVTLYDTIGIKFHDFGNIGWLVTGYALSNAVFMLLWGRLAEILGTKECLMISVIVFEIGSLISALSNSMATLISGRVVAGFGGSGIESLAFVVGTSIVRENHRGIMITALAISYVIAEGVGPFIGGAFNEHLSWRWCFYINLPIGAFAFIILAFCNTSGEPHQKMWLPSKIKKIMNYDYGELLKASFWKNTFEVLVFKLDMVGIILSSAGFTLLMLGLSFGGNNFPWNSGIIICFFTVGPILSLLFCAYDFHFLPLLGLHYDNKRIKPLLTWNIASNCGIFTSSITGFLSCFAYELQSAYLVQLYQLVFKKKPTLASIHLWELSIPAMIATMAIAYLNSKYGIIKPAIVFGVLCGIVGSGLFTLINGELSQS…
sace_d_04120	sace_d_278	543	Y	Y	Y	N	N	14	IN	14	i7-29o44-66i78-100o104-126i133-155o159-181i221-243o258-280i301-323o343-365i370-392o402-421i442-464o507-529i	40.12						Yes	Yes	B	MKSTLSLTLCVISLLLTLFLAALDIVIVVTLYDTIGIKFHDFGNIGWLVTGYALSNAVFMLLWGRLAEILGTKECLMISVIVFEIGSLISALSNSMATLISGRVVAGFGGSGIESLAFVVGTSIVRENHRGIMITALAISYVIAEGVGPFIGGAFNEHLSWRWCFYINLPIGAFAFIILAFCNTSGEPHQKMWLPSKIKKIMNYDYGELLKASFWKNTFEVLVFKLDMVGIILSSAGFTLLMLGLSFGGNNFPWNSGIIICFFTVGPILLLLFCAYDFHFLSLSGLHYDNKRIKPLLTWNIASNCGIFTSSITGFLSCFAYELQSAYLVQLYQLVFKKKPTLASIHLWELSIPAMIATMAIAYLNSKYGIIKPAIVFGVLCGIVGSGLFTLINGELSQS…
sace_e_5897	sace_e_299	543	Y	Y	Y	N	N	14	IN	14	i7-29o44-66i78-100o104-126i133-155o159-181i221-243o258-280i301-323o343-365i370-392o402-421i442-464o507-529i	40.1						Yes	Yes	B	MKSTLSLTLCVISLLLTLFLAALDIVIVVTLYDTIGIKFHDFGNIGWLVTGYALSNAVFMLLWGRLAEILGTKECLMISVIVFEIGSLISALSNSMATLISGRVVAGFGGSGIESLAFVVGTSIVRENHRGIMITALAISYVIAEGVGPFIGGAFNEHLSWRWCFYINLPIGAFAFIILAFCNTSGEPHQKMWLPSKIKKIMNYDYGELLKASFWKNTFEVLVFKLDMVGIILSSAGFTLLMLGLSFGGNNFPWNSGIIICFFTVGPILLLLFCAYDFHFLPLLGLHYDNKRIKPLLTWNIASNCGIFTSSITGFLSCFAYELQSAYLVQLYQLVFKKKPTLASIHLWELSIPAMIATMAIAYLNSKYGIIKPAIVFGVLCGIVGSGLFTLINGELSQS…
saku_c1565.3	saku_321	543	Y	Y	Y	N	N	14	IN	14	i7-29o44-66i78-100o104-126i133-155o159-181i221-243o258-280i301-323o343-365i370-392o402-421i442-464o507-529i	40.22						Yes	Yes	B	MNKTLSLTLCIISLLLTLFLAALDIVIVVTLYDTIGIKFHDFGNIGWLVTGYALTNAVFMLLWGRLAEILGTNECLMISVIIFEVGSLISALSNSMGTLISGRLIAGFGGSGIESLAFVVGTSIVQENHRGTMITALATSYVIAEGVGPFIGGAFNEHLSWRWCFYINLPIGAFALIILAFCNTSGESLPKVSLLSKIKSIMSYKYDEVFKASFWKKAFKVFVFKLDMIGVTLSSAGFTLLMLGLSFGGNNFAWNSSTIISLFTVGPILLILFCAYDFHFLPLLGLRYENKRTKPLLTWSIASNSGIFTSSVTGFFSCFAYELQSAYLVQLYQLVLKRKPTLASIHLWELSIPAIIATMAIAYLNAKYGIIKPAIVFGVLCGIVGSGLFTLINGKSSQS…
sami_a_c468_17485	sami_a_340	543	Y	Y	Y	Y	Y	13	OUT	13	o109-126i139-156o171-193i200-222o232-254i261-283o293-315i336-358o368-390i397-419o429-451i463-485o505-527i	0.06						Yes	Yes	E	MLPIFKKKMSVQGTDYQIHDKTIMKVDDKVVISTEDEEVTTVTSSNESNQVTNDSPWQDPIYFSSFGKELMFIATCMLAQLLNQAGQTHALCIMNVLSKSFNSESNNQAWLMASFPLAAGSFILISGRLGDIYGLKKMLLIGYVIIIIWSIISGLSKYSNSDAFFITCRAFQGLGIAFILPNIMGLVGHVYKVGSLRKNLVISVIGACAPAGGMFGGVFGGLIVTEDPEQWPWVFYAFSIATFISLLMAWYSIPNNVPTNVHGLSMDWTGSTLAVLGLILFNFVWNQAPIAGWGEAYIIVLLILSVFFLIAFFVYEIKYAEVPLLPHAVTKNRHMIMILLAVFLGWGSFGIWTFYYVSFQLNLRHYSPVWTGGTYFVFVIFGSIAAFFVAFSIKRLGPA…
sapa_c565_22682	sapa_372	543	Y	Y	Y	N	N	14	IN	14	i7-29o44-66i78-100o104-126i133-155o159-181i221-243o258-280i301-323o343-365i370-392o402-421i442-464o507-529i	40.21						Yes	Yes	B	MKNTLSLTLCVISLLLTLFLAALDIVIVVTLYDTIGIKFHDFGNIGWLVTGYALSNAVFMLLWGRLAEILGTKECLMISVIIFEIGSLISALSNSMATLISGRIVAGFGGSGIESLAFVVGTSIVRENHRGIMITALAISYVIAEGVGPFIGGAFNEHLSWRWCFYINLPIGAFAFIILAFCNTSGEPHQKMWLPSKIKKIMNYNYGELLKVSFWKNTFEVLVFKLDMIGIILSSAGFTLLMLGLSFGGNNFPWNSSIIISFFTVGPILLLLFCVYDFHFLPLLGLHYDDKRTKPLLTWNIASNCGIFTSSITGFLSCFAYELQSAYLVQLYQLVFKKKPTLASIHLWELSIPAMLATMAIAYLNAKYGIIKPAIVFGVLCGIVGSGLFTLINGELSQS…
sace_c_05667	sace_c_269	544	Y	Y	N	N	N	14	IN	13	i29-51o61-83i90-112o125-147i154-176o186-208i229-247o257-279i313-335o348-370i379-401o411-433i491-513o	22.97						Yes	Yes	J	MAFNKVTLLLKWFGDIRNKCQKSRYQLNVNVGLIFLGCTFDLLNVASMISLIDDLAKTYNISYTTASWSLTSYAVTFAGFIACMGRLGDIVGNSVLFTISCSLFAILSLLCAVMPNFPAFAVFRAIQGICAAGLVPCAYALIPILAPKEKVQTYFSIVSCGFSSTIGLGLIIGGAFAATKIGYRGIFYLTFAVMSVISIVAFFFTYDVERLNKKPEKDQVQTSVKSLDFIGSLIFVAGSILIVVGLTEGGESWNRPVTYVTLIIGIILFFGFFVWNCTYAKIVRGIRCVGIDTSKYFEKVQLLIPVDVLFMKNFIPIVLAFALNNACLFSCLYIIDQYSQYAERDSPLLAGVKLVPLIICMVIGNALCAFESTKLKPRVGVALGFFLALAGSVILIQLH…
sakl0f00440g	sakl_314	544	Y	Y	N	N	N	13	IN	13	i25-47o62-84i91-113o150-172i181-203o223-245i258-280o313-335i348-370o380-402i415-437o447-469i490-509o	23.08						Yes	Yes	J	MFNTIIKTRDSIRSNFQNISFHRYINLVLIMVSCAFDLINVTAVLSATRDIENTYQIEFTTASWALTAYAITFAGFIAFLGRVGDIIGNSVLFVSSCFLFSILSLICAVVNNFGTFAVFRALQGIAAAGIVPSGYALIPTLSDEHEVQSFFAIVSCGFSTSFGIGFIIGGAFTLTRIGYKGIFYLTFAVMLVISIISYFSIGTSANQKPCTKDSPKTTKWSDALSLDFIGSFMFISSTILIVVGLTEGGESWKKPSAYVTLIVGIALFVLFFIWNICYGVLVKNLKSASNPKVYNYFRTIQVLIPKDVLMMKNFIPITVAVFANYGCLFSNLYIVNQYCQYVSKNSPLLAAVKLLPLVVSMLIPNVVIAIKSDLISPRKAVVLGFFIMFIGSIILIQLH…
sami_a_c1152_6745	sami_a_330	544	Y	Y	N	N	N	14	IN	13	i29-51o61-83i90-112o125-147i154-176o186-208i229-247o257-279i313-335o348-370i379-401o411-433i492-514o	22.98						Yes	Yes	J	MASNKIANLTKALQEIRNKCQKSPYQLNVNVGLIFLGCTFDLLNVASMISLIDDLAKKYNISYTTASWSLTSYAVTFAGFIACMGRLGDIVGNSVLFTISCSCFAILSLLCAVMPNFPAFAVFRAIQGICAAGLVPCAYALIPILAPKEKVQKYFSIVSCGFSSTIGLGLIIGGAFAATKIGYRGIFYLTFAVMSLISVIAFFFTYNVENFDKKPQKIQAQTSVKSLDFIGSLIFVAGSILIVVGLTEGGESWNRPVTYVTLIIGILLFFGFFVWNCTYAKIVRGIRFVGIDTSKYFEKVQLLIPVDVLFMKNFIPIVLAFALNNACLFSCLYIIDQYSQYAEKDSPLLAGVKLVPLIICMVVGNALCAFESTKLKPRVGVALGFSLALAGSIILIQLH…
sami_a_c208_6715	sami_a_338	544	Y	Y	Y	N	N	14	IN	14	i7-29o44-66i78-100o104-126i133-155o165-187i222-244o259-281i302-324o344-366i371-393o403-422i443-465o508-530i	39.83						Yes	Yes	B	MNKTLSLTLCITSLLLTLFLAALDIVIVVTLYDTIGIKFHDFGNIGWLVTGYALSNAVFMLLWGRLAEILGTTECLMISVVIFEIGSLISALSNTMGTLIGGRVIAGFGGSGIESLAFVVGTSIVQENYRGIMITALAVSYVIAEGVGPFIGGAFNEHLSWRWCFYINLPIGAFAFISLAFCCASGGKWLSKKWLLSKINSITSYKYYEIFKASFWKKVFQILVFKLDMIGIILSSAGFTLLMLGLSFGGNNFAWNSSIIISFFTLGPILLILFCAYDFHILPLLGVHYKSKYARPLLTWKIASNAGIFTSSITGFFSCFAYELQSAYLVQLYQLVLKRNSMLASIHLWELSIPAMITTMATAYLNAKYGIIKPAIVFGVLCGIVGSGIFTLINGEISQ…
sami_b_c2021.3	sami_b_351	544	Y	Y	Y	N	N	14	IN	14	i7-29o44-66i78-100o104-126i133-155o165-187i222-244o259-281i302-324o344-366i371-393o403-422i443-465o508-530i	39.83						Yes	Yes	B	MNKTLSLTLCITSLLLTLFLAALDIVIVVTLYDTIGIKFHDFGNIGWLVTGYALSNAVFMLLWGRLAEILGTTECLMISVVIFEIGSLISALSNTMGTLIGGRVIAGFGGSGIESLAFVVGTSIVQENYRGIMITALAVSYVIAEGVGPFIGGAFNEHLSWRWCFYINLPIGAFAFISLAFCCASGGKWLSKKWLLSKINSITSYKYYEIFKASFWKKVFQILVFKLDMIGIILSSAGFTLLMLGLSFGGNNFAWNSSIIISFFTLGPILLILFCAYDFHILPLLGVHYKSKYARPLLTWKIASNAGIFTSSITGFFSCFAYELQSAYLVQLYQLVLKRNSMLASIHLWELSIPAMITTMATAYLNAKYGIIKPAIVFGVLCGIVGSGIFTLINGEISQ…
sapa_c345_7127	sapa_359	544	Y	Y	N	N	N	14	IN	13	i29-51o61-83i90-112o125-147i154-176o186-208i229-247o257-279i313-335o348-370i379-401o411-433i490-509o	22.96						Yes	Yes	J	MAPNRVTKLLKALEDIRNKCQKSPYQLNVNVGLIFLGCTFDLLNVASMISLIDDLAKTYNISYTTASWSLTSYAVTFAGFIACMGRLGDIVGNSVLFTISCSFFAILSLLCAVMPNFPAFAVFRAIQGICAAGLVPCAYALIPILAPKEKVQTYFSIVSCGFSSTIGLGLIIGGAFAATKIGYRGIFYLTFAVVSLISIIAFFFTYDVERFNKKPQNDQVRTSVKSLDFIGSLIFVAGSILIVVGLTEGGESWNRPVTYVTLIIGIILFFGFFVWNCTYAKVVRGIRCVGIDTSKYFEKVQLLIPVDVLFMKNFIPIVLAFALNNACLFSCLYIIDQYSQYAEKDSPLLAGVKLVPLIVCMVIGNALCAFESTKLKPRVGVALGFFLALAGSVILIQLH…
sami_a_c551_15970	sami_a_342	545	Y	Y	Y	Y	Y	14	IN	11	o141-163i176-198o202-224i233-255o270-287i300-322o337-359i371-393o398-420i432-454o507-529i	0						Yes	Yes	E	MSVHVLVESEEKNDDCMEVENEAVFPPKKSSRDNGSEETLRGTAFTNFEDEMVECNQKWQNPKYFKYAWQEYLFIFTCMISQLLNQAGTTQTLSIMNILSDSFGSEGNSKSWLMASFPLVSGSFILISGRLGDIYGLKKMLLVGYVLVIIWSLICGITNYSGSDTFFIICRAFQGLGIAFVLPNVLGIIGNIYVGGTFRKNIVISFVGAMAPIGATLGCLFAGLIGTENPNQWPWAFYAFSIASLINFGLSIYAIPNNIPTNIHHFSMDWIGSVLGVIGLILLNFVWNQAPISGWSQAYIIVILIISVIFLAVFIIYEMWFAKSPLLPHAVIKDYHMIQIMLALFFGWGSFGIFTFYYFQFQLNIRHYTALWAGGTYFMFLIWGIIAALLVGFTIKNVS…
sapa_c443_17778	sapa_368	545	Y	Y	Y	Y	Y	14	IN	13	o112-134i141-158o173-195i202-224o234-256i263-285o295-317i338-360o370-392i399-421o431-453i465-487o507-529i	0						Yes	Yes	E	MSKQSLVELTESKDEYLELENEETLPVKKSSRDNGNEETLIATAFTHSEDEMVESNQKWQNPNYFKYAWQEYLFIFTCMISQLLNQAGTTQTLSIMNILSDSFGSEGNSKSWLMASFPLVSGSFILISGRLGDIYGLKKMLLIGYVLVIIWSLICGITKYSGSDTFFIISRAFQGLGIAFVLPNVLGIIGNIYVGGTFRKNIVISFVGAMAPIGATLGCLFAGLIGTEDPKQWPWAFYAYSIASLINFALSIYAIPNAIPTNIHHFSMDWIGSVLGVIGLILLNFVWNQAPISGWSQAYIIVILVISVVFLVAFVIYEIRFAKSPLLPRAVIKDRHMIQIMLALFFGWGSFGIFTFYYFQFQLNIRHYTALWAGGTYFMFLIWGIIAALLVGFTIKNVS…
pist_igi16258608	pist_173	549	Y	Y	Y	N	N	14	IN	11	i35-57o72-94i99-121o159-181i188-210o225-247i254-276o296-318i330-352o357-379i504-526o	23.45						Yes	Yes	B	MAAKKEKQEIFEESNAGDGTRREDQYIGGYKLIIVVTSLLISMLLSVMDATIVVTILPQISNKFDGFEKINWLTSGFLLAIASLTATWGKLSIVIGRKLGIVLSIIIFMIGSLVCALANSMDMLIGGRVVAGVGGGGLQSLVLVVLTEILPIEYRTFGIMLLSITTALGSVIGPLIGGAFSRFDWRWCFYINLPVGGLSLLLLVAVFNPPAPKGKIKDKIKMIDYFGTFLLSSGSVLVLLALSFGSSYQYTWNSAAFISCIVIGVISSVLFCVWNYNYSKYPLIPPEITEVLSLDATVITATAMFGFFFANQIYLSVYFQSIKGMDGWHSGLHLLPIIVSSVVSTLIGGMISQITGYLKPISILAGIIGVVGNALLYLLKVDSSLGKIIGLLILPGISS…
klth0h16214g	klth_142	551	Y	Y	N	N	N	14	IN	13	i30-52o67-89i96-118o123-145i157-179o189-211i232-254o264-286i320-342o352-374i386-408o418-440i499-516o	22.99						Yes	Yes	J	MANMHTTAAPKLSEGIYNLRRRCQNSKYQLIINMALIFLGCTFDLLNVAGVISVIEDLGETYGLEYTTASWALTSYAITFAGLIAFMGRLGDIIGNSVLFTISGFFFSLFCLLCAVVTNFPAFAVLRALQGIAAAGLVPCGYALIPTLADPEDVQLFFAVVSCGFSSTIGIGLIIGGAFALTNVGYKGIFYLSFAGMLLVSIAAFFFTYRIEEHKFAEQDYEGSIHRPGKVASLDFVGSLIFISGSVLIVVGLTEGGESWKRPVAYVPFTIGMIFFCGFFAWNCSYQNLVIFLKKLGCDTSRYLEKVQVLIPRDVLFMTNFIPITLGFLCNGGCLYSNIYIIDQYSQYVDKNSPLLAGVKLVPLIITMVIGNTICASKSVKLRPRIGVALGFLSMVCGS…
pist_igi18293386	pist_182	551	Y	Y	Y	N	N	15	IN	13	o15-34i81-100o110-132i139-161o176-198i232-254o264-281i301-318o338-360i367-386o401-423i436-458o512-534i	20.5						Yes	Yes	P	GTRKAELLNEQYQSPHLKVCLFVSIFFVAYTYGIESTLRGNIQAYATSSYTQHSLLSTVNVIKSVVAAASQPMYARLSDKFGRLELMLVSIVFYIVGTVIQSQAFDINRFAGGSVLYQVGFSGVMIMLQIILADFSNLNWRLVCSFVPALPFIINTWVAAEVQASLLANHSWNFAIGIWAFIFPLSCVPLLLCFIHMIWKARKTDEWQRLKEERTKTPFIQKAVELFWELDVVGIVLLVCVFGFILVPFTIAGGVTDKWKEASTLAPLIIGFALLPVFVWWEYKYAKFPISPFPLLKDRGVWSALIIAILIDWVWYMPNDFMYTVLIVGMRASVKAATRISSLYSFVSVIVGPLLGLLVVRVRRLKGFIIFGTICWIISLGLLVHFRGSNDGLESEKYL…
yali0f06908g	yali_392	551	Y	Y	Y	Y	Y	14	IN	13	i76-98o113-135i142-161o171-193i202-224o234-253i273-290o305-327i340-362o382-404i416-438o472-494i515-534o	0						Yes	Yes	I	MATKGIEVNELALESPAQKSPVSEQDLHSSPVFSEKHIQTHTVDGIELDTPPTPPQTHRNVQGRPEVFSSTIVEILCIFLMALATMLESISIGALLVALEDVSAAFKVDGGELSWTLSAFSLGTGSSLLIMAGIADAFGRKKVLLAGYGVFALTSLISGFVRNDIAFDVLRGLQGLATGAAVPAAIGILGSLYRKPSRRKNYAMACFAAGAPIGFVCGLVIGGICAEFIGWRGILFFLAIIYAIACIGVFFVVPADAPLTLKEAKEKMLVQDYGGAFLCLTGFTLFVFAMTQADAAPEKWNTPYIIALIVLGGVFIGVFVVYECYVPTNPIMPPHIWKCVGFPICMACSALGISTFLGTNQFFMTMYFQKVKGTGPILTTAYFVPMAIAGVCVNIFAAM…
pipa_3g03370	pipa_170	552	Y	Y	Y	N	N	14	IN	14	i24-46o66-88i95-117o121-143i150-172o176-198i217-239o243-265i286-308o323-345i352-370o380-402i409-431o488-510i	21.75						Yes	Yes	B	MAYHEAAAGDGTTREEQFLKGQKLVLCICSLMLILFLVALDQTIVSTTFTEVGKDFGSFDKISWLVSGYMLASASVVTVYGKLSIVFGRKYSLLLAIFLFELGSLLCAVSQNMTMLIVARVIAGIGGGGIQSLTTVVASEVVHMNKRPAIMSLFGIVFAISSVLGPLVGGVFTTEVTWRWCYYINLPVGGFATALLLYAFNPPRPKFTWSKIREIDYIGISSFMAGIVLILLAMSLGGINYPWNSAAVICCFVLGGLSLIVFSIWNFKFSSNPLIPYFVIKVPGVFVCTLVYFFTFCNFMTLVIYGTLYFQTILNRSAFQSGIDTLALIIPLMVATLISTGLVQGSKQVKPVIIIGTILGPIGGGLMTLLDVDSPLSKRIGLFIISGVSLGIQMQTVLI…
klla0c18931g	klla_106	553	Y	Y	N	N	N	13	IN	13	i25-47o62-79i92-114o119-136i148-170o180-202i223-240o255-277i309-331o341-363i376-393o406-428i479-498o	23.36						Yes	Yes	J	MPSEKSVTFPKGSLFHQDTLKHLKFICILIACGLDLASVGAMIVLVTDIETRFNVSHTQSGWALTSYVITFAGFIAFFGRVGDIVGNGIMMCVFSVIFGIFSLLCAVVPNFIAFTVFRAFQGMAGAGIVPCAYALVNKMFQGPNLQRYFSILSSVISAMAGVGFIIGGAFGETALGYKSFFYFLFAASLATAAVICVLIGYPELLLNRHSYKEKFQRVYKLDVIGCLLFISGSILLVVGLTQGGESWNDPTAYVPLAVSIVLLIIFFMWNLGYAVVLKLIKPISTHKGYAYMESVNLLIPKNLMFSHNFIPVLLATFFLFCGFMVVMYVIANYSATVEGNSMIVASIKIIPMISGLVLANGTVAYKQDLFKPKNALVVGSFISILGGAFFVPIKYVDDN…
klla0f17776g	klla_113	553	Y	Y	Y	N	N	14	IN	12	i33-55o99-118i125-147o162-181i237-259o269-291i311-333o343-365i372-394o404-426i439-461o522-541i	22.31						Yes	Yes	D	MTDELQPLLSPVPQLPDQAAHDKNVEPLRDVNWIVFALFVGSYLAALDTTIVTTLLPTIASELDASNQMSWIATSYLLSCSAFQPLYGKLSDVFGRKPLLIWSNLCFGFGCILCGAPFTKSLWMLCIGRFIAGVGGGGLNSLSTITTSDIIPLRQRGVYQGMGNIVFALGCASGSLIGAFLQQRIGWRWAFLCQVPLSLLSCSLIMKFLNLPAGSPGRGLINLSNKKITTADVREHVDFTGSFTLITTMLLLMIILSVLDNPSHLTYGTWALFIVGLALAGYTFVSTELSVHNPMVPIRLLGSNRTVLASSLTNWFFTMSTFVLAYYVPVFWQTVYHLKPWNIGVRTVSNFFGIAIGSMMTGLYMKRTGKYKALSNTLNTVTVAGTLIVYLSTYNTEPK…
klwa_298-snap.4	klwa_155	553	Y	Y	Y	N	N	14	IN	14	i29-51o66-83i90-109o119-141i153-175o179-201i238-260o270-292i319-341o356-378i387-406o416-438i459-481o527-546i	23.26						Yes	Yes	B	MSTGKESLCPEQEECETSKAKNNNTRLLLSLFSLGLSMFVTALDVLIVGTIIDTVCKSFGDYTKSGWIVTGYSLPNALFSLLWGRISANLGPRISIVACIVLFEAGSLISALARSMNMLIAGRVVSGVGGSGLQTLSLVIGCQLVDEKSRPLVLSLLNCTFAIASIIGPFIGGAFTTHVTWRWCFYINLPIGGVAILTFLCFYNPHNENLLEEGKKAFKRVLKFKPTSLFSSKAMHQLLFGFDIVSFALFTAGWVLFLLALTFGGQSYSWDSGVVISFLVVGILLILLSLFYDFKLFEAMKSQENIRPLLCWRLMSQPTIVLSNFSGFFSTVAYNVQMIYSVQFFQLVYGFTAWKAGLHLIPILVSTVVFSIMSGVLTKKTGHIKPLLVFGSAMGVLGG…
pipa_3g02865	pipa_169	553	Y	Y	Y	N	N	14	OUT	12	i87-109o119-138i145-167o182-201i208-230o270-287i314-336o346-368i375-397o407-429i442-464o518-540i	1.82						Yes	Yes	C	MSVKSLETTPLITTTVVQSTSDSEVDKDSQVQFPIQPVDAVDEDISIWDIPNIFKIELALFTNVFVGSFEGTVTSSTYAIISNEFDAVNIGSIITIAYLITSTSFQPLYGSLSDVLGRRFMSFFAIGVFSVGSLFCGLARDIYSLFLFRAITGIGGAGIISMSTIINSDVIPRKKRGLFQSFQNIMLGVGSIIGASLGGLICDTIGWRWCFIILLPMSLLSLVLTYLYVSNPPHHLSGLKLSSVDIKGSVLLVVGLSLQLIALYSRSLRFFLFFLISSSLLLFYFIYDLSKNDPSTIKLIPWETVNKLPQLLTLNFGFIVGFANFANIYVLPLLFQLVLNDSATKAGLRLAIPSFFTSVGALITGYVMNKNVNHLNWLIKLGFVILILGTFLNSLITPS…
saba_a_604.18	saba_a_197	553	Y	Y	Y	Y	Y	13	OUT	12	i143-165o180-202i211-233o243-265i278-295o305-327i348-366o381-403i410-429o439-461i473-495o515-537i	0						Yes	Yes	E	MIVGKEECVIQNPEVKTAGKEEDYLEIENEVALEAEDSSPRNNKEGALTTIVLTNSEDEVMKTKQKWQNPNYFKYPWQEYLFIFTCMISQLLNQSGTTQTLSIMNILADSFGSDANSRSWLMASFPLVSGSFILISGRMGDIFGLKNMLLIGYVMIIIWSLICGLTKYSGSDTFFIVSRAFQGLGIAFVLPNVLGIIGNVYVGGTFRKNIVISFIGAMAPIGATLGCFFAGLIGTMNPNQWPWAFYAYTITAVINLILSIYAIPNNIPTNVHRFSMDWIGSGLGVIGLVLLNLVWNQAPISGWNQAYIIVLLIISVLFLVLFGVYEIHFAKSPLLPQAVMKDRHMIQIMLSLFFGWGSFGIFTFYYFQFQLNIRHYTPLWAGGSYFMFLIWGIIAALLV…
saba_b_c553_18284	saba_b_210	553	Y	Y	Y	Y	Y	13	OUT	12	i143-165o180-202i211-233o243-265i278-295o305-327i348-366o381-403i410-429o439-461i473-495o515-537i	0						Yes	Yes	E	MIVGKEECVIQNPEVKTAGKEEDYLEIENEVALEAEDSSPRNNKEGALTTIVLTNSEDEVMKTKQKWQNPNYFKYPWQEYLFIFTCMISQLLNQSGTTQTLSIMNILADSFGSDANSRSWLMASFPLVSGSFILISGRMGDIFGLKNMLLIGYVMIIIWSLICGLTKYSGSDTFFIVSRAFQGLGIAFVLPNVLGIIGNVYVGGTFRKNIVISFIGAMAPIGATLGCFFAGLIGTMNPNQWPWAFYAYTITAVINLILSIYAIPNNIPTNVHRFSMDWIGSGLGVIGLVLLNLVWNQAPISGWNQAYIIVLLIISVLFLVLFGVYEIHFAKSPLLPQAVMKDRHMIQIMLSLFFGWGSFGIFTFYYFQFQLNIRHYTPLWAGGSYFMFLIWGIIAALLV…
deha2f27082g	deha_98	556	Y	Y	Y	N	N	14	IN	14	i49-71o86-108i119-141o146-168i181-203o207-226i252-274o279-296i319-341o356-375i382-401o414-436i448-470o525-547i	10.9						Yes	Yes	C	MLEIRKVDERSSLIDKTETLSGVHIERDGSSQFPNTTTSRSIFSQVDNFLWIELSLFMNVFLSGFDGTVAASTYTTIGNEFGAMNLASWITTSYLITSTAFQPLYGSFSDIIGRRKCVIFAVICFLVGCFGCSIAKSMLMLNLMRAFTGIGGGGLITLSTIINSDIVIPEKRGLFQAFQNLLLGFGAICGASLGGLIALTLGWRWCFIIQIFPALISVFIAFNYIPNQPEFSNESISSVKNIFSRIDIKGSIILVTALTFQLFVLTLGGNVLAWNDYRLICLGISGFSLLLYFLYVECNTTANPIIPINKFKGLFPICLIAFNFLIGLAGYAYLFILPLLFQIELGDTPSKAGFRLIFPALSTPIGGVIAGVTMARFNCLRLLVYSGSFIMSIGNFLAL…
cagl0m03003g	cagl_34	558	Y	Y	Y	Y	Y	13	OUT	12	i126-145o155-174i181-203o218-240i247-269o284-302i309-331o351-373i385-407o412-434i446-468o518-540i	0						Yes	Yes	E	MVLIVTHNMTSEKNNPKSEKTNYDGVVTKSIAFDGCEECSSSDECQSNSDQLSVTSKGCICSVDDCHENDSPFQNPEYFETGFKEVMFIISCMVAQLLNQAGQTQSLSTMNVLADYFKSNSSKQPWLMASFPLVSGSFILISGRLGDIYGLKKALSVGYIIMTLWSIICGLAKYTNSDAFFIVCRSFQGLGIAFILPNIMGLVGNIYKVGTLRKNIVISCIGCMAPAGAALGALFGGLIVTEDAEQWPWVFYAFGIASFVNMLLALYSIPNNVPTNLNNLNMDWIGSLLGVSGLLLLNIVWNQAPIVGWGEAYIIVLLIISIILLLIFVVYEIKYATSPLLPPSVLENKKILMILAALFFGWGSFGIWTYYYYAFQLNLRKYTPLWAGGTHFMFVIWGT…
klwa_093-snap.33	klwa_150	559	Y	Y	Y	N	N	13	OUT	13	o42-64i107-129o133-155i168-190o196-218i238-260o264-286i293-315o335-357i369-391o426-448i461-483o530-552i	17.66						Yes	Yes	C	MSSPVQDENTRLLSPVDEDNNVHSILEKEYHEQNLNLPKTPILVSLWLGSFLVALDGTIVANVMNRIAEEFQESDKKQWIATSFLLTNTAFQPLYGKLSDVATGRKGAALVAQFFFCLGLVISCFAQNVTQFAVGRAVCGIGGGGIAAMSSIVVSDICTAKERGMYQGYANIVFGSGQLLGAPLGGLLITTLGWRAIFAIQVPVTLLCMVLAFRNVNIKLAHLPPPKECFTLKNLSRLDLLGSCTLVMSISGLLFLFSTTLNKLWISIFTAVSFGLFVYNEYYWATERIIPFELLRGESGVTSALTVLSSFVMFGDVFRSPIYLQVVQNVSLARSGLFILFGSIACAGSSMLTGWLIRRTNMGLVKCAYLIVLGMIISQLAGTAINAVLIAKLKPNQTS…
caal_a_19.7554	caal_a_9	560	Y	Y	Y	N	N	15	IN	14	o34-56i77-97o107-126i133-155o170-189i196-218o238-260i267-289o309-331i344-366o371-393i400-422o442-464i521-540o	20.25						Yes	Yes	K	MVSNTLPEHESNTSLHDMEKKQLADQLGDIHYKILPIKKLLICLFSLSLALFLSFVDQTSVTIALATIGKDLNAETTINWAPTASLLANCICQVLFGRLSDIFGRKVMLITCLICLSLGELICSFAKSGVEFFVFRALTGLSCGGIQSLCMVILSDVVTLKQRGKYQGILGASVGLGNSIGPFMMAAFIEHNTWRNFYRMMCPINILAFVIIAIFIDTKQQTKQLNQLLSKSEQFKKLDYLGMLIGCSGLTLLLVSISSGGSTYNWNSAPVISMFVIGGILLITFLFVEWKVPELPMIPLNLFSRFSLGLILGSNFFFGMAYYGFTFYIAYYYQIVLGLDSIHSAILMLPLVIPQSVVSAIAGQIISYTGHYIYVIIFGYSLWTLSCGLTLLFDSNTNY…
caal_b_02248	caal_b_14	560	Y	Y	Y	N	N	15	IN	14	o34-56i77-97o107-126i133-155o170-189i196-218o238-260i267-289o309-331i344-366o371-393i400-422o442-464i521-540o	20.25						Yes	Yes	K	MVSNTLPEHESNTSLHDMEKKQLADQLGDIHYKILPIKKLLICLFSLSLALFLSFVDQTSVTIALATIGKDLNAETTINWAPTASLLANCICQVLFGRLSDIFGRKVMLITCLICLSLGELICSFAKSGVEFFVFRALTGLSCGGIQSLCMVILSDVVTLKQRGKYQGILGASVGLGNSIGPFMMAAFIEHNTWRNFYRMMCPINILAFVIIAIFIDTKQQTKQLNQLLSKSEQFKKLDYLGMLIGCSGLTLLLVSISSGGSTYNWNSAPVISMFVIGGILLITFLFVEWKVPELPMIPLNLFSRFSLGLILGSNFFFGMAYYGFTFYIAYYYQIVLGLDSIHSAILMLPLVIPQSVVSAIAGQIISYTGHYIYVIIFGYSLWTLSCGLTLLFDLNTNY…
cadu_34960	cadu_24	560	Y	Y	Y	N	N	15	IN	13	i40-62o107-126i133-155o168-190i197-216o240-262i269-288o310-332i344-366o371-393i400-422o442-464i521-540o	19.31						Yes	Yes	K	MTSNNLSEQETNHSIQDIEKKQLADQLGDIHYKILPTKKLLICLFSLSLALFLSFVDQTSVTIALPTIGKDLNAETTINWAPTASLLANCICQVLFGRLSDIFGRKVMLITCLICLSLGELICSFVQTGVEFFVFRALTGLSCGGIQSLCMVILSDVVTLKQRGKYQGILGASVGIGNSIGPFMMAAFIEHNNWRNFYRMMCPINILAFVIIAIFIDTKQQTKQLNQLLSKSEQFKKLDYLGMFIGCSGLTLLLVSISSGGSTYNWNSALVISMFVIGGVLLITFLFVEWKVPELPMIPLNLFSRLSLGLILGSNFFFGMAYYGFTFYIAYYYQIVLGLDSIHSAILMLPLVIPQSVVSVIAGQIISYTGHYIYVIIFGYSLWTLSCGLTLLFDLTTSY…
saku_c1455.3	saku_320	560	Y	Y	Y	N	N	14	IN	12	i122-144o149-171i184-206o211-228i248-270o280-302i323-345o360-382i387-409o422-444i457-479o532-549i	3.87						Yes	Yes	C	MLKSIRHISPNKNKDGIYGSIEVTETSLVEDNADIEDVDKDEDMALSRIPNLWIIEATLFSNVFLSGFDGTVTASTYQTIGNEFNQMSISNWITTAYLITSTSFQPLYGSFSDALGRRNCLFFANAAFTIGCLACSLSTNIYTLSLMRALAGIGGGGLITLSTIVNSDVIPSSKRGIFQAFQNLLLGFGAICGASFGGTIASTIGWRWCFLIQVPISIISSVLMNYYVPNQKEYNHENSNIFRNSKRILTDIDITGSILIITGLTLQLLYLSLGCSGSKLSWTSPSVLLLLVGSIAILLLFISHEKKTTARAIIPMELVSSSYSFVVLLISILVGFASYAYLFTLPLFFQIVLGDSTAKAGLRLAIPSLFTPVGSLITGFSMSKYNCLRSLLYVGVSLM…
sami_a_c1010_16957	sami_a_328	561	Y	Y	Y	N	N	13	OUT	12	i102-124o128-150i163-182o186-208i229-251o261-280i293-315o330-352i365-387o415-437i449-471o530-552i	16.48						Yes	Yes	C	MQTLDETSNLLPVPEEVETLPLEQKFHEYNLALPKFPILFSLWLGSFLSSLDGTIVANIMNRVAEEFSESSRKQWIATSFLLTNTAFQPLYGKLSDITGRKSALLTAHFFFGIGCLLTCFARNVTEFSIARAICGIGAGGLNAIGSIAVSDICTARERGVYQGYANIVFGLGQLLGAPLGGVFIETIGWRALFGVQVPVIMLCSVLAIKNINIKLFHVPPMKERYTLKNLSRIDIFGSLSLVATISGVLFLCSSHLNKLYLTLFTIGSFIVFILVERYYATEKILPLELLTRSFCLSSAVTVISSFVVFGEIFRSPIYLQLLQNISVTKTGLFLIFPSVSVAVGSLVTGWLLRNTKINLAHCAYQIIFGGMITQLLGLGLGYLLLAYLNPDYTIYDMLE…
saba_a_622.18	saba_a_198	562	Y	Y	Y	N	N	14	IN	12	i127-149o154-176i189-211o215-234i261-283o288-305i325-347o362-384i389-411o424-446i459-481o534-551i	1.99						Yes	Yes	C	MESSSIKHVTLKKKGDCTYGSIDGSGIVIANNHVRDNEEIQNADDDEDIPLSRIPNLWIIEATLFSNVFLAGFDGTITASTYQTIGNEFNQMSISSWITTAYLITSTSFQPLYGSFSDALGRRNCLFFANAVFTIGCLACSFSTNIYMLSFMRALAGIGGGGLITLSTIVNSDVIPSSKRGIFQAFQNLLLGFGAICGASFGGTITSTIGWRWCFLIQVPISMIASLLMNYYVPNQKEYDDQKINILLSSKKILKDIDITGSILIIAGLTLQLLYLSLGASFSWTNPPVLMLLLASIVIIILFILNERKTTARAIIPMELVNSSFSFVVLSISILVGFASYAYLFTLPLFFQIVLGDSTAKAGLRLTIPSLFTPVGSLITGISMSKYDCLQSLLYIGIF…
saba_b_c596_2320	saba_b_212	562	Y	Y	Y	N	N	14	IN	12	i127-149o154-176i189-211o215-234i261-283o288-305i325-347o362-384i389-411o424-446i459-481o534-551i	1.99						Yes	Yes	C	MESSSIKHVTLKKKGDCTYGSIDGSGIVIANNHVRDNEEIQNADDDEDIPLSRIPNLWIIEATLFSNVFLAGFDGTITASTYQTIGNEFNQMSISSWITTAYLITSTSFQPLYGSFSDALGRRNCLFFANAVFTIGCLACSFSTNIYMLSFMRALAGIGGGGLITLSTIVNSDVIPSSKRGIFQAFQNLLLGFGAICGASFGGTITSTIGWRWCFLIQVPISMIASLLMNYYVPNQKEYDDQKINILLSSKKILKDIDITGSILIIAGLTLQLLYLSLGASFSWTNPPVLMLLLASIVIIILFILNERKTTARAIIPMELVNSSFSFVVLSISILVGFASYAYLFTLPLFFQIVLGDSTAKAGLRLTIPSLFTPVGSLITGISMSKYDCLQSLLYIGIF…
sace0m05214g	sace_a_240	562	Y	Y	Y	N	N	14	IN	12	i102-124o128-150i163-182o186-208i229-251o261-280i293-315o330-352i364-386o415-437i449-471o530-552i	13.45						Yes	Yes	C	MQTLDETSNLLPPPEEAEAPPLEQKFHEYNLALPKFPILFSLWLGSFLSSLDSTIVANIMNRVAEEFSESSKKQWIATSFLLTNTAFQPLYGKLSDITGRKSALLTAQFFFGLGCLLTCFARNVTEFSIARAICGIGAGGLNAISSIAVSDICTARERGVYQGYANIVFGFGQLLGAPLGGVFIETIGWRALFGIQVPVIMLCSVLAIKNINIKLFHVPPMKERYTLKNLSRIDIFGSLSLVATISGVLFLCSSQLNKLYLALFTIGSFIVFILVERYYATEKILPFELLTRSFCLSSAVTVISSFVVFGEIFRSPIYLQLLQNISVTKTGLFLIFPSISVAVGSLVTGWVLRNTKINLAHCAYQIIFGGMIMQLLGLGLGYFLLSHLNPDYTIYDMLE…
sace_b_1m3_2575g	sace_b_253	562	Y	Y	Y	N	N	14	IN	12	i102-124o128-150i163-182o186-208i229-251o261-280i293-315o330-352i364-386o415-437i449-471o530-552i	13.44						Yes	Yes	C	MQTLDETSNLLPPPEEAEAPPLEQKFHEYNLALPKFPILFSLWLGSFLSSLDSTIVANIMNRVAEEFSESSKKQWIATSFLLTNTAFQPLYGKLSDITGRKSALLTAQFFFGLGCLLTCFARNVTEFSIARAICGIGAGGLNAISSIAVSDICTARERGVYQGYANIVFGFGQLLGAPLGGVFIETIGWRALFGIQVPVIMLCSVLAIKNINIKLFHVPPMKERYTLKNLSRIDIFGSLSLVATISGVLFLCSSQLNKLYLALFTIGSFIVFILVERYYATEKILPFELLTRSFCLSSAVTVISSFVVFGEIFRSPIYLQLLQNISVTKTGLFLIFPSISVAVGSLVTGWVLRNTKINLAHCAYQIIFGGMIMQLLGLGLGYLLLSHLNPDYTIYDMLE…
sace_c_00976	sace_c_258	562	Y	Y	Y	N	N	14	IN	12	i102-124o128-150i163-182o186-208i229-251o261-280i293-315o330-352i364-386o415-437i449-471o530-552i	13.44						Yes	Yes	C	MQTLDETSNLLPPPEEAEAPPLEQKFHEYNLALPKFPILFSLWLGSFLSSLDSTIVANIMNRVAEEFSESSKKQWIATSFLLTNTAFQPLYGKLSDITGRKSALLTAQFFFGLGCLLTCFARNVTEFSIARAICGIGAGGLNAISSIAVSDICTARERGVYQGYANIVFGFGQLLGAPLGGVFIETIGWRALFGIQVPVIMLCSVLAIKNINIKLFHVPPMKERYTLKNLSRIDIFGSLSLVATISGVLFLCSSQLNKLYLALFTIGSFIVFILVERYYATEKILPFELLTRSFCLSSAVTVISSFVVFGEIFRSPIYLQLLQNISVTKTGLFLIFPSISVAVGSLVTGWVLRNTKINLAHCAYQIIFGGMIMQLLGLGLGYLLLSHLNPDYTIYDMLE…
sace_d_01978	sace_d_275	562	Y	Y	Y	N	N	14	IN	12	i102-124o128-150i163-182o186-208i229-251o261-280i293-315o330-352i364-386o415-437i449-471o530-552i	13.44						Yes	Yes	C	MQTLDETSNLLPPPEEAEAPPLEQKFHEYNLALPKFPILFSLWLGSFLSSLDSTIVANIMNRVAEEFSESSKKQWIATSFLLTNTAFQPLYGKLSDITGRKSALLTAQFFFGLGCLLTCFARNVTEFSIARAICGIGAGGLNAISSIAVSDICTARERGVYQGYANIVFGFGQLLGAPLGGVFIETIGWRALFGIQVPVIMLCSVLAIKNINIKLFHVPPMKERYTLKNLSRIDIFGSLSLVATISGVLFLCSSQLNKLYLALFTIGSFIVFILVERYYATEKILPFELLTRSFCLSSAVTVISSFVVFGEIFRSPIYLQLLQNISVTKTGLFLIFPSISVAVGSLVTGWVLRNTKINLAHCAYQIIFGGMIMQLLGLGLGYLLLSHLNPDYTIYDMLE…
sace_e_4257	sace_e_294	562	Y	Y	Y	N	N	14	IN	12	i102-124o128-150i163-182o186-208i229-251o261-280i293-315o330-352i364-386o415-437i449-471o530-552i	13.44						Yes	Yes	C	MQTLDETSNLLPPPEEAEAPPLEQKFHEYNLALPKFPILFSLWLGSFLSSLDSTIVANIMNRVAEEFSESSKKQWIATSFLLTNTAFQPLYGKLSDITGRKSALLTAQFFFGLGCLLTCFARNVTEFSIARAICGIGAGGLNAISSIAVSDICTARERGVYQGYANIVFGFGQLLGAPLGGVFIETIGWRALFGIQVPVIMLCSVLAIKNINIKLFHVPPMKERYTLKNLSRIDIFGSLSLVATISGVLFLCSSQLNKLYLALFTIGSFIVFILVERYYATEKILPFELLTRSFCLSSAVTVISSFVVFGEIFRSPIYLQLLQNISVTKTGLFLIFPSISVAVGSLVTGWVLRNTKINLAHCAYQIIFGGMIMQLLGLGLGYLLLSHLNPDYTIYDMLE…
saku_c1803.5	saku_322	562	Y	Y	Y	N	N	14	IN	12	i102-124o128-150i163-182o186-208i229-251o261-280i293-315o330-352i364-386o415-437i449-471o530-552i	14.65						Yes	Yes	C	MQTLDETSNLLPAPEEAEAPPLEQKYHEYNLALPKFPILFSLWLGSFLSSLDSTIVANIMNRVAEDFSESSRKQWIATSFLLTNTAFQPLYGKLSDITGRKSALLIAQFFFGLGCLLTCFARNVTEFSIARAICGIGAGGLNAISSIAGSDICTARERGVYQGYANIVFGFGQLLGAPLGGVFIETIGWRALFGVQVPMIMLCTILAIKNINIKLFHVPPMKERYTLKNLSRIDLFGSLSLVATISGVLFLCSSHLNKLYLSLFTIGSFIVFVLVERYYATERILPFELLTPSFCLSSAVTVISSFVVFGEIFRSPIYLQLLQNISVTKTGLFLIFPSISVAVGSLVTGWVLRNTKINLAHCAYQIIFGGMVTQLLGLGLGYLLLAHLNPDYTVYDMLE…
sapa_c170_16969	sapa_356	562	Y	Y	Y	N	N	14	IN	12	i102-124o128-150i163-182o186-208i229-251o261-280i293-315o330-352i364-386o415-437i449-471o530-552i	13						Yes	Yes	C	MQTLDETSNLLPPPEEAEAPPLEQKFHEYNLSLPKFPILFSLWLGSFLSSLDSTIVANIMNRVAEEFSESSRKQWIATSFLLTNTAFQPLYGKLSDITGRKSALLTAQFFFGLGCLLTCFARNVTEFSIARAICGIGAGGLNAISSIAVSDICTARERGVYQGYANIVFGFGQLLGAPLGGVFIETIGWRALFGVQVPVIMLCAVLAIKNINIKLFHVPPLKERYTLKNLSRIDIFGSLSLVATISGVLFLCSSQLNKLYLTLFTIGSFVVFILIERYYATEKILPFELLTRSFCLSSAVTVISSFVVFGEIFRSPIYLQLLQNISVTRTGLFLIFPSISVAVGSLVTGWVLRNTKINLAHCAYQIIFGGMITQLLGLGLGYLLLLHLNPDYTVYDMLE…
zyro0g03234g	zyro_399	562	Y	Y	Y	N	N	12	IN	13	o35-57i99-121o125-147i160-179o183-205i226-248o258-277i290-312o327-349i362-384o409-431i452-471o529-551i	18.6						Yes	Yes	C	MDDDTAPLIPPESRDEESLEAEYHRYNLSLPKLPILTSLWLGSFIGSLDGTIVANIMNRVAEEFEESDKKQWIATSFLLTNTAFQPLYGKLSDITGRRFALLTAHFFFGLGCLLTCFAQSVEQFALARAICGIGGGGINACSSIAVSDICTAKERGSYQGYANIVFGTGQMLGGPIGGLLIDTIGWRAIFAVQVPIIMFCSFLTYKNITIKLSHIPPVSERFTWMNLSRIDIMGSSSLVVVICGILFICSTNWNKVILSTFTIVGFLFFIVTETYFAKECILPLKLLKGASGLCSLVTVLSSFITFGEIFRAPIYYQVVQDMSVTKTGLFVLFPAVSVAVGSVVTGTALRHTKLDLGHYCYLIILRSIFTQLIGLLLAYVVINGTEPTIGASSSTFAVH…
cagu_00124	cagu_37	563	Y	Y	Y	N	N	15	IN	14	i54-76o91-113i120-142o146-168i181-200o210-229i250-272o277-299i312-334o354-376i383-405o409-431i451-473o525-543i	7.1						Yes	Yes	K	MKTASEESNSRANTPNEKLEVHEPHANHGSKLDHELAEKLGASHLNILPTRQLISVLAVLSLGLLMMMTDQSAVTVALPLIGKDLHAQNTINWAGTASLLANCVSQVLLGRFSDIFGRKSVLVSSLVILSIAELCCGFAQTGPQFYIFRAFCGIGGGGVQSMTMVILSDVVTLKQRGRFQGILGAQIGIGNAVGPFLMAAFAEHHSWRDFYYFLAPTNLLVITAICFVVKSKKSSTVLTRSQKFKKIDYLGLVFSTASLTLLLIPVSGGGSTYAWNSSLVIVLFIIGGLCMISFILIEWKVPPLPMIPLRLFGSASLSLLLFFNFLYGMAYYAFQYYLPYYFQIIRQDSSLRTAVFLLPLVLTQSVSSTVAGNLISIMGHYKIVLCCGFGIWTLGYGLL…
saca_616.4	saca_222	563	Y	Y	Y	Y	Y	14	IN	14	i72-94o114-131i143-162o172-194i207-229o239-259i280-302o312-334i347-369o384-406i413-432o442-464i477-499o519-541i	0						Yes	Yes	H	MVAASSSTSTTDRTLKIQDTGNTDHYLPSNSTASSLHSQRTKEQCSNLQPAQAQDQLESMNPPPGPSRLRECMFIVIIASSQFISLAAASQAILQMDAITAWFQLPADRSLEAGWANAAFAITCGTFIIPAGKLCDLIGSKTVFIFGYAWYTLWSLLVGISRYAPKGQATFFFFGRGCQGIGAAALFPSSLALLGKYYPPSCKKNIVFSLYGFCVPLGVVVGGVFSAIFTQLAHWSWNYWSMAIVSAFFTLISCFYIPPDEIIKSEEQKKKRAWFHLPKFDYLGTFLYVASLLLFAVCWNQATGFKFKSVQVYVTLIVSLVCFVAMVIVEFYVDDPIIPARKIHPQTIKALLVVFFSYLSFTIWLFYLWKYFTVVRNDTVLLGAAKFVPLSIAGFIAAL…
cagl0j01375g	cagl_32	564	Y	Y	Y	N	N	13	OUT	12	i103-125o129-151i164-183o187-209i230-252o262-281i294-316o331-353i365-387o416-438i458-477o539-561i	12.08						Yes	Yes	C	MENLDETTGLLEQTPDTTEQDALEQEYHEHNLSLPKLPIVLSLWLGSFLSSLDGTIVANIMNRVAEEFQESDKKQWIATSYLLTNTAFQPLYGKLSDLTGRKFAVLTAHFFFGLGCLLTCFANSVTQFAIARAICGVGGGGINAMSSITVSDICTQRERGIYQGYANIVFGLGQILGAPIGGLFIDTLGWRILFGLQVPTILLCSSLVHKNVNIKLSHLLPVEERFKWSNLSRIDILGSSTLVFTISGVLFLCSTELNKALLSIFTVISFIAFILIELYYSKERIMPFELLKGSFGLASAATVISSFIIFGDIFRSPIYLQLIQGVSVTKTGFFMLFPSISVAVGSLATGWILRHTKMKLSHCAYWIVTIGMSIQLLGLVVAYYLIQNLEPSLSGSAIF…
calu_02219	calu_56	564	Y	Y	Y	N	N	14	IN	13	i33-55o75-97i104-126o131-153i160-182o187-209i230-252o257-279i300-322o332-354i359-381o391-410i509-528o	22.91						Yes	Yes	B	MTGPTEDTQKGFFESDAGDGTRREEMYLEGKKLVLCFVAIFFCFFLFALDQTIIATLLTTVGNKFNAFDKIGWISAGFLISMAVLVAVWGKLSIIFGRKVTMMAAIILFEAGSLMCALANSMNVLIGGRVLAGIGGGGIQSITFIIGTEILPIQKRPIAMAILSTVFAVASVLGPLIGGAFTSHVSWRWCFYINLPVGGAAFSLFVLVYNPPKAKGSIRQKLKLIDYPGVILLSAGLVVFLLALTFGAGGQYAWNSAAVIACFVVGGVVSIIFFVWNVRFSKHPMLPWEVLRVFQVEASAFALFGAYASFISAVLYLSVYFQVIHDADAWESGVHLLPLIIAVVVVSFASAIISKVTRYVKPFAVFGAFLGMVGAGLLCLLEVDSSSSRKIGLLIPMGL…
sapa_c214_2150	sapa_357	564	Y	Y	Y	N	N	16	IN	12	i125-147o152-174i187-209o214-233i253-275o285-307i327-349o364-386i391-413o426-448i461-483o536-553i	2.3						Yes	Yes	C	MLKSVRHKSLPKNGDGNYGSIEGDEIPFVEYNEGAEDLDEDLDKDEDMALSRIPNLWIIEATLFSNVFLSGFDGTVTASTYQTIGNEFNQMSISNWITTAYLITSTSFQPLYGSFSDALGRRNCLFFANGAFTIGCLACSFSRNIYMLSFMRALTGIGGGGLITLSTIVNSDVIPSSKRGIFQAFQNLLLGFGAICGASFGGTIASSIGWRWCFLIQVPISVVSSILMNFYVPNQKEYNHQNSSIFQNPKKILTDIDVMGSILIITGLTLQLLYLSLGCSTSKLSWTSPSVLLLLVGSVIILLLFILHERKTSARAIIPMELVSSSYSFVVLLISILVGFASYAYLFTLPLFFQIVLGDSTAKAGLRLTIPSLFTPVGSLITGFSMSKYNCLRLLLYIG…
pist_igi19055263	pist_183	565	Y	Y	Y	N	N	14	IN	14	i44-66o81-100i107-126o136-158i171-193o198-220i241-261o271-289i310-332o347-364i371-393o403-425i446-468o513-535i	15.88						Yes	Yes	K	MDPSNKKEKDQVHIVEKVKRPHRDSDLSDQLGDAHFNILPQRRIITILLILALANLVSFADQTGITVGLSAIASDLNSEKTINWAGTASLLANCVCQILFGRLSDIFGRKNVLMWCLAILIIGQVACSTARNGPEFYVFRALAGIGNGGVSSLGMVILSDIVSLKDRGKYQGILGASVGLGNIVGPFVMSAFVKHYSWRGFYYLFAPLGCLVNVAIYFTIDGNTKLDGVLSKKEKFKKIDYLGIIIASIALTCLLVAISGSGTSFPWDSKLTITLFCVGGIAFIVFFLVEWKIPELPMIPLRLFKSPSMCLLFASTFLFGATYFSLLYYLPYYFQIVRSKSEIQTSVFIVPLVAAQALMSIVGGQIITLTGHYFFVVCGGYALWLTGCGLLIIWNEHTS…
sakl0c02178g	sakl_304	565	Y	Y	Y	N	N	14	IN	12	o43-65i78-97o107-129i170-192o196-218i249-271o281-298i318-340o355-377i384-406o416-438i535-557o	16.14						Yes	Yes	D	MSDETAALLVPVISPTTETALVDTGEESTTSHSELPPTKVRITVLALLMGSFLSALDTTIVATLLPTIASDLDASSQMSWIATAYLLSCSAFQPLYGKLSDIFGRKILLILSNLTFALGCAICGSPWTNNVWVLSTGRFVAGIGGGGQATLSTITTSDIIPLRKRGVYQGLVNICFSLGCASGSVLGAVLQQGIGWRWAFLVQVPMALVCALMIAVVLDLPADSPGRGLLWLELKRGKRLKWCTVTEMVDFVGSFTLIASMILLMTAISLLSDPTQLSTSLWLLLGVLLTASSLQFAYTECTTRNPMVPLRLLWENRTVCASSFTNWFMTMTTFTVMYYVPVFWHTVYKFTPWDIGVRSMSNFVGIASGSMLAGMYMKRTGKYWSFSVATNSLFAVGVL…
sakl0e04246g	sakl_311	565	Y	Y	Y	N	N	14	IN	14	i43-65o78-100i107-129o139-161i168-190o195-217i249-271o281-298i318-340o355-377i384-406o419-441i454-476o535-552i	17.78						Yes	Yes	D	MPQETDLLLAPCLSPIPEIPTFDSSYDAAANHSVLTETKTRIIVIALFLGSFLSALDTTIVSTLLPTIASDLDASSQMSWIATSYLLSCSAFQPLYGKLSDIFGRKILLVWSNLVFAIGCALCGSPWTTNIWILSAGRFIAGIGGGGLTTLSTITTSDIIPLRKRGVYQGLGNICFSLGCASGSVLGAVLQQGIGWRWAFLIQVPIALISGLLIVFVLELPSDSPGRGLIWLEHARGNTFQWSKVTKMIDFVGSITLVMSMLLLMITISFLSDPSQLSENSWVVLVLLVAGFCAKFVHTECTIHNPMVPLRLLWENRTVFASSFTNWFMTMSTFAVMYYIPVFWQTVFKFTPYDIGFRSISNFVGIATGSMLAGVYMKCTGKYWNFSLVTNILYFTGIL…
yali0e18095g	yali_391	565	Y	Y	Y	N	N	14	IN	14	i7-29o39-61i68-90o94-116i129-148o158-177i260-279o289-306i327-349o364-383i390-409o424-446i459-481o540-558i	43.48						Yes	Yes	D	MLLTLIALYTGVFLSALDATIVTSIYATIASDLNELSRISWIATGYLVSCAAFQPLYGRLSDIFGRKAMLLVSSACFGVGCTLCGLSYSLMPLIVGRVIAGIGGGGLLTVSTIAVSDLIPLRQRGIYQGVGNIAYGSGAAIGGALGGVLSQWIGWRGVFLIQVPFIVCSGTLVVFGMTNSNTKNQKLDDPESADENADENTPVSPLTTSPADSDVANPLSGANSSVLYGSVESENLPHAKSTDSDPTGETTWQKVKNIDFAGSALLVTSLSLLLFAISSATKSAWTEPIIYTPLIISVIAGVVFWNYELKCANPVIPVSLLYRQTIFASSLTNLFMTMGIFAMLYNVPLWYKSVLGDSDAKAGARLVGNFIGVSFGSMSSGIYMRKTGKYYNLGIAAGV…
pist_igi19986138	pist_187	566	Y	Y	Y	N	N	14	IN	13	i41-63o88-110i117-139o144-166i171-193o203-225i238-260o270-292i313-335o345-367i374-396o406-428i523-542o	17.88						Yes	Yes	B	MSRDSSTEAPQALVEDPEKQSQKKVFIESDAGDGTKREDQYLHGIHLVICFVAVFLSMFLVALDQTIVTTILTTVGNKFNDFDKVGWLASGFLLAMAVCIQPFGKFSIIFGRKYTMVTAIVLFEAGSLMCALAKSMNVLIGGRVLAGVGAAGIQGMVFVIISEVVPIEKRPIGMAIISSVFAVASVLGPLIGGAFTSHVSWRWAFYINLPIGGIALAFLLWAFNPPRPTSSIVEELKTFDYFGTFLLISGCVIFLLALTFGGSDFSWDSAAVILCFVLGGLLIIAFIIWNGWFSKNQIIAVEVLKIPQIVASTFALSGVFAAFILSMVFLPIYFQVIHGASAMGAGLHLLPMIVAVVLCSIISGVGIQKSKYVKPFSVAAGILAPVGFGLLAILGVDSS…
ergo0b04004g	ergo_100	567	Y	Y	Y	N	N	12	IN	12	i110-132o136-158i171-193o199-221i241-263o267-289i302-324o339-361i374-396o432-454i466-488o539-561i	6.9						Yes	Yes	C	MDESESQLRGTLLPHDSLEYGTNSDKTLTETQRCQEHNRSLPKAPILTSLWLGSFLASIDASIVANIMNKIAEEFHESDKKQWMATSFLLTNAAFQPLYGRCSDIVGRKCALLIAQSFFLLGTLLTCFARNVTEFAIARAICGMGGGGIGAMSSITVSDICTTKERGMYQGYANVIFGAGQVLGAPVGGLIMETFNWRIIFAAQVVAIMICMILAYRNINLKLLHIPPFHQRFTRKNLSRIDLFGSSMLSCSLVSFLMLFSSGVSRSLWFLLTLVSLTLFCINERYIATERLLPNGILRGHFGLSALLIVVSSFMMFAELYRMPVYLQLIQDISVSRSGIFLLFASVSSSGASLFTGWLLRTTKQDLGKLVYKIALASSFIQLVGMMLALFTTSVTEPS…
deha2e02794g	deha_95	568	Y	Y	Y	N	N	14	IN	11	i44-66o81-103i172-194o198-220i240-262o272-290i311-333o343-365i372-394o404-426i519-538o	16.56						Yes	Yes	K	MSQQNKIHSLEKDSDINVMQKSINSDLSEKLGDSHMNILPTKKIVICLSVLAMALMISFIDQTGVTVATSVIGKDLDSETTINWAGTASLLANCICQVLFGRLSDIFGRKNVLMSGLLILAIADIGCGVSQTGVQFYVCRALAGIGNGCSSSLPQIILSDIVTLRDRGRYQGILGMSIGLGNSIGPFLMAGFIHGATWRCFYYMLCPLNLLVIVVIYVFIKNPVKKLEIILTRKEKFMKIDYIGIFFATACLTLLLIPISGGGSTYPWNSPIIIAMFIVGGGLFFVFLLVEWKFAKLPMIPLRIFKLPMVSLIFLSTFFFGMAYFSFLYYQPYYFEIVKDKDIVHTSLFVLPLVLCQAVMSAVSGQIITYTGHYIYVIITGYALWLLGNCLLLLWNENV…
klth0b00132g	klth_124	568	Y	Y	Y	N	N	14	IN	14	i46-68o83-105i110-129o139-161i168-190o195-217i254-276o291-313i335-357o372-394i403-422o432-454i475-497o543-562i	15.83						Yes	Yes	B	MTEIETGQNSEYNRKISDETKDLSVKQSACIAPDASKRNRVKLFLSLLSLGLSMFVTALDVLIVGTIIDTVCTSFGDYTKSGWIVTGYSLPNALFSLLWGRLSAVLGPRISVISCIILFETGSLISALAKSMNMLISGRVIAGVGGSGLQTLSLVIGCQLVNEKSRPLVLSLLNCTFAVASIVGPFLGGAFTTHVTWRWCFYINLPIGGLAIAIFIFFYNPEGADLLEKGSQTFKKLLSYRRANLSLKQLLDQLLFGFDIVSFVLFTAGWLLFLLALTFGGQTHPWKSGIVISFIIVGVLLIALSLIYDFRLFDHIKTMDTFRPLLSWHLMSQRAILNANFTGFFSTIAYNVQMIYSVQFFQLVYGFSAWKAGLHLIPILVSTVVFSIASGVIIKKTGH…
klth0b10142g	klth_126	568	Y	Y	Y	N	N	14	IN	14	i46-68o83-105i110-129o135-157i170-192o197-219i254-276o286-308i335-357o372-394i403-421o431-453i473-495o543-562i	16.34						Yes	Yes	B	MSDIETGIHSDRDRKISGESDDLSLKHKRCITLDRPKINKVKLFLSLFSLGLSMFVTALDVLIVGTIIDTVCKTFGDYTKSGWIVTGYSLPNALFSLLWARLSAVLGPRISVVSCIILFEAGSLISALANSMNMLIAGRVVAGIGGSGLQTLSLVIGCQLVDEKSRPLVLSLLNCTFAVASIVGPFLGGAFTTHVTWRWCFYINLPIGGLAIAIFVFFYNPEGVNLLEKFGNTFKKVSSFHPVKKSPKKVLQQLLFGFDILSFISFTAGWLLFLLALTFGGQTHAWNSGIVISFIIIGVLLIAISLVYDFKVFEQIKTQDSFRPLLSWEIMSNRSILLSNFTGFFSTVAYNVQMIYSVQFFQLVYGFSAWKAGLHLIPILVSTVVFSIASGILTKKTGH…
klth0h05456g	klth_141	568	Y	Y	Y	N	N	12	IN	14	i48-70o85-104i116-135o139-161i173-195o199-218i239-257o267-289i310-332o347-366i378-400o422-444i463-485o535-557i	9.14						Yes	Yes	C	MGEEEGRPGSIELDEIHSSKGESTVPSFPDTGEEEDLEKDFRDPNTFPYILLSLWLNTSICAVDGTIISTTMNEIASIFQEASKVTWVATAYMLTTCAVQPLYGKTSDLLGRKKCLLFAEVVFIVGLVMCGAARTIEELIVARAICGVGGSGLGAMCNIILSDLAPLSQRSIYWGWGSVIWGFSQSVGGPLGGLLLNWFGVRGLFVVQIPFCLFSLSLTVKYIHDLSNQTQGTWRDIDFAGSFCLITGISAFIFLCSSSGDVTDDSAVSLFKVGCFLITVLSVSGFIYVEKNVAAKSILPAEVLKGSLGVISFIYGLASMLSYVGLFVVPLYLQLVWGVSVAGSGGYIMYAVISTSIGSFGSGWLLRKYGAPDKDATLLNSGMMLIGSTLINTLGFFVM…
saca_660.3	saca_223	568	Y	Y	Y	N	N	13	OUT	12	i106-128o132-154i167-186o190-212i233-255o265-284i297-319o334-356i367-389o414-445i458-477o537-559i	12.85						Yes	Yes	C	MDPLDETSSLLPIRSSIEDGEEDNGLEEQYHEYNLSLPKFPILLSLWLGSFLSSLDSTIVANIMNKVAEEFEESDKKQWIATSFLLTNTAFQPLYGKLSDITGRKFAVLTSHFFFGLGCFLTCFAQNITQFSIARAICGIGAGGVNAMSSITVSDICSTRERGIYQGYANIVFGLGQLLGAPLGGLFIDSVGWRVIFGVQVPMLLLCSTLATRNINVKLAHIPPRKERFTWKNLSRIDIFGSLALVGTISSLLFLTSTTLNKIVLTLSMIASFILFIWIELYYAKERILPFDLLKGSFGLCSLVTVASSFVVFGDIFRSPIYLQLVQDISVTKTGLFLVFPSIAVAGGSLVTGWILRHTKKNLSHCAYGIILGGVCIQLCGLVIAYYLIKNLKPAMVHI…
sami_a_c699_5023	sami_a_345	568	Y	Y	Y	N	N	14	IN	12	i130-152o157-179i192-214o218-237i257-279o289-311i331-353o368-390i395-417o430-452i465-487o540-557i	0.97						Yes	Yes	C	MLKSTKHSSLQKNANGSYGSIERNEDPFIENNEEIENLNEDLDEDLDKDQDIALSRIPNLWIIEATLFSNVFLSGFDGTVTASTYQTIGNEFNQMSISNWITTAYLITSTSFQPLYGSFSDALGRRNCLFFANATFTIGCLACGFSSNIYMLSFMRALTGIGGGGLITLSTIVNSDVIPTSKRGIFQAFQNLLLGFGAICGASFGGTIASTIGWRWCFLIQVPISMISSILMNYYVPNQKEYNDQNSKIFNDPKKILTGIDVMGSILIITGLTLQLLYLSLGCSTSNLSWTSPSVLLLLFGSVIILLLFILHERKTTARAIIPMELVSSSYSFVVLSISILVGFASYAYLFTLPLFFQIVLGDSTAKAGLRLTIPSLFTPVGSLITGFSMSKYNCLRSL…
pist_igi16259683	pist_174	569	Y	Y	Y	N	N	14	IN	13	i42-64o79-101i134-156o171-192i199-218o241-263i270-292o312-334i346-368o378-395i402-424o444-466i519-538o	16.36						Yes	Yes	K	MEDIKVQTSRVIDVNDSQVIEKQALDDRLGDAHLNILPTKKIIVCLAALSLGLFASFADQTSITIALPAIAKDLRAETTINWAGTAALLANCVCQVLFGRLADIFGRKNILLFSLGTQAVADIGCAVSRTGVEFYIFRAIAGIGCGGTQSLTMVMLSDICTLKQRGKYQGILGAQVGLANALGPFIMAAFVEHTTWRDFYYMMIPLVISVMVTIYFLIDGKKNASQLNNVLSRKEKFKKIDYLGMFFSTASLTLLLIPISGGGSSYPWNSPLIIGMFVSGGLSFFVFIYIEWKLAELPMIPLRIFASPSLSLILGSNFLYGMAYYGFTYYLPYYLQIVRGLDSIHASIILLPLVLTQSIASIIGGTLISYFGHYKNIILMGYGLWTVSCGLLYIFNTQT…
sakl0a08228g	sakl_302	569	Y	Y	Y	N	N	14	IN	14	i22-44o59-81i88-105o115-137i144-166o171-193i233-255o270-292i318-340o355-374i381-403o413-435i456-478o526-545i	26.88						Yes	Yes	B	MFSVSEPNNQPKPISLLRLIMCIISLLLVLFLSSLDIIIVVTILNTIADKFNAYSKIGWLITGYSLSNALFTLLWGRFAVIFGSKTTLMVSIIIFEIGSLVIAVSNSMDMIIGGRVIAGCGASGIQTLVFAIATSLVDEHTRGTIVTLLSLSYAVASALGPYIGGALTEYVTWRWCFYINLPIGGLALGVFYLSYNPAQRKVLKCFPHFFKSVTSLEFKQLLSLKFYRMLLKFLVFELDFFGFTFCSVGFVLLLLGLTFGGNLHPWQSGTIIAYLVVGSFFIVIFFVYEFVIFDMFWQSQRNGNARPLISWTTFSKSGIFTATATMFFGCCAYNLQSIHVVQLFQLVFGQSPSRAASHLWSLLIPAFVSIIISGKITSRYGYVKPITLFAGISGVIGAG…
yali0c22660g	yali_385	569	Y	Y	Y	Y	Y	13	IN	13	i78-100o115-137i146-163o173-195i207-226o231-253i273-295o305-324i344-366o381-403i410-432o473-495i516-538o	0						Yes	Yes	I	MVMFKRSKKTVETVETLPTGADTDNARLPDKNGLETHNEKCRPEGTTNDTNDTNEMMPDREKNGARPPIFSSTWKEIICIFLLALSPVLEALTTGALLVALDKIGQSYKIEGGQLSWTLSAFSLGTGSSLLIMAGLADSFGRKKTLIAGYTVFAATSLISGFMKNDVAFDVLRAIQGVATGAAIPASVGILGSIYRKPSKRKNRAMAGFAAGAPLGFVVGLVVGGICGEFIGWQGILFFFAIMYFLAALACVWYVPPDPPMSKPEVIEKLKNLDYGGAALCLAGFTLFVFAMTHADSTEKGWKTPYIIGLFVTGFVLIVLFVLYECYIASNPIMPPHIWKCKGFAVCMACVALGMSTFLGTTQFYITMYFQNIKGTNPILTTAYFVPMVVAGICVNVFA…
klwa_305-snap.8	klwa_156	570	Y	Y	Y	N	N	13	OUT	14	i50-72o87-106i119-138o142-164i176-198o208-227i240-262o272-291i312-334o349-368i380-402o424-446i465-487o537-559i	9.33						Yes	Yes	C	MTKNDDLLDSLELEEVRNYKVGENTGDEGIYDLEETEEDLERDFRDPKTFPLVLLSLWLNTSICAIDGTIISTTMNEVASIFQEASLVTWVATAYMLTTCSVQPLYGKTSDLLGRKKCLLFAEVVFIIGLVLCGMARTVKELAIARAICGIGGSGLGAMCNIILSDLAPLSQRSIYWGLGSLIWGFSQSIGGPLGGLLLNWFGVSGLFVIQVPFCLFSLFLTVRYIHDLTDQRQGTWRDIDFAGSFCLIIGISAFIFSCSAGDGVDSNDEGPFKVVCLIVTIAAVAGFVVVEKRMATKSILPAHVLKGSLGVVGLIYGLSSMLSYVGLFIVPLYLQVVWGTSVAGSGGYIIYAVVSTSVGSFSSGWLLRRYGSPTRCTTLFNSGIMLVSSTLINVLGFA…
pipa_1g01100	pipa_165	570	Y	Y	Y	N	N	14	IN	11	i127-149o153-172i185-207o217-239i260-282o287-309i329-351o366-385i392-413o423-445i539-558o	0.53						Yes	Yes	D	MSETTPLLPEIIEDPSTGTPGIVANELMQEEQLTKVYSSSRSTGSLASSDGEYAVPSKQLYVIISSLFMCSYLSALDTTVVTTLLSTISSDLEEMDRSSWIATSYLLSCCAFQPLFGKISDIFGRKVMILLCIGSFAIGCLISSYSYSLWPLVISRYLAGIGAGGMSVLGTVAMSDLISLRKRGVFQGGANIFYGLGSASGGVIGGLIADNWGWRAVFSFQVPIALCCATAITICFHLPEGSPGNGYPNSDMWKKFQSIDFAGSILLATSLTGLVAAAALGGHELPYGSASFILLVVISLGLLAWFAYIELHSEQPAIPIELLNTRTVLSACLANWFYSISVYSYMYYIPIYFTTSMDFSPTDNGLRMIPNFFGIAFGSVGSGIYMRKTGKYLKFIAVT…
sakl0e02992g	sakl_310	570	Y	Y	Y	N	N	12	IN	12	i117-139o143-165i178-197o201-223i250-269o274-296i303-325o345-367i380-402o437-459i472-494o542-564i	6.48						Yes	Yes	C	MDKATADERTNLLPDTLDPQSLSLNLEDEFNRKNSSLEEEYHKHNLDLPKLPIVFSLWMGSFLGALDGTIVANIMNRVAEEFQESDKKQWIATSFLLTNTAFQPLYGKLSDITGRKFALLVAHTFFCLGCLLTCFARNVTEFSIARAICGIGGGGISAMSSITVSDICTARERGAYQGYANVVFSTGQLLGAPLGGFALDRIGWRAIFGLQVPMLLICMVLGYRNVNIKLAHVPPLEERFTWKNLSRIDIGGSITLVCTISGVLFLCSTSLNKAILSVFTGLSFMLFMYNELYLARERILPFELLGGSFGLASILTVGSSFVIFGDVFRSPIFLQLVQNISVTKTGGFLLFSSIATAAASLITGWILRNTKMNLAKCSYLIVFFSIFLQLCGLVIAVTL…
klla0f13684g	klla_112	571	Y	Y	Y	N	N	13	OUT	12	i107-129o133-152i164-186o196-215i236-253o263-285i292-314o334-356i368-390o427-449i461-480o532-554i	8.46						Yes	Yes	C	MNHSTDETTRLLSNRITSSSADEDDLEEMYHRHNLALPKGPILYSLWMGSFLGSLDSTIVANIMNKVAEEFEESDKKQWIVTSFLLTNTAFQPLYGKLSDLAGRKTALMVAHSFFLVGCLFTALSRNLVEFSIARAVCGMGAGGISALSSISVSDICTPKERGVYQGYANVVFGTGSMLGGPIGGWLMDSFGWKVIFAGQVPLIMTCMFLGYRNVNIKLLHVPPRHERYRWENIKRIDLGGSISLIGTISGFLCLCSTDLNKPLLATLTLLSLVLFIMNELYWAPERIIPTDLLSGTFGITSLLTVFSSFIAFGDVFRNPVYLQLVQNISPTSTGGFLLFSSISSALASLATGWILRNTSLGLATCSYLLITIAVCLHFISLSLGYTTISHLEPNPTSH…
klth0d16962g	klth_135	571	Y	Y	Y	N	N	14	IN	13	i7-29o44-66i79-101o133-155i162-184o227-249i256-278o298-320i341-363o373-391i403-425o445-467i513-532o	39.39						Yes	Yes	B	MRKVAVIVCVTSLCVTLFLGALDIVICITLYDTIGQEFNDYANVGWLMAGYNLPNALFMLLWGRIASLVGLKCSLMASIVIFEAGSLMAGAANSMGMLIGARVISGFGGSGIESLVYGVGTSIVEEKHRARVITVLGIAYMLAEGAGPFVGGGLAEHVSWRWCFYVNLPIGGVALAALGWGYNPAGRAPGRALARFWVRARAFPYGTLLQAQFWRRAAALMVFRLDIPGLALSSGGFALVMLALTFGGNQYAWRSATIVCMFVFGAALLALFMLYDFVVLPRVGARIAGYEPLPLVPWRLAANVPVLTSSLCGFFNCFAFELQSIYLVQYYQLVVNKGPTLASVHLWQMSLPALVSVIASAVVNERFGVVKPLVLAGVVMGFVGSGLLTLVRSDTTLGQ…
sami_a_c322_9452	sami_a_339	572	Y	Y	Y	N	N	11	IN	12	o71-90i109-131o136-153i166-188o232-251i291-313o323-340i360-382o397-419i426-445o455-477i494-516o	0						Yes	Yes	T	MVSANSHDYVSGEKIHVLTDVEHELNAETHTGSNSISFGLPQLSEKYDALRQNRSLIIQQTEIFGAAYNKWYLQVFLLLSAFICGYGYGLDGNIRYIYTGYATSSYSEHSLLSTINVINAVVSAASQIIYARLSDVFGRLYLFISAVILYVVGTIIQSQAYDVQRYAAGAIFYNAGYVGVILILLIILSDFSSLKWRLLYQFAPTWPFIINTWIAGNITSRANPVVNWSWDVGMWAFIFPLSCIPIVLCMLHMQWRAKKTPEWHTLKGQKSYYQEHGFIKIIKQLFWMLDIIGVLLMGCSLGCILVPLTLAGGVKTTWNDSRLIGPFVLGFVLIPVLWIWEYRFARDPILPYKLVKDRAVWSSMGISFLIDFIYYMAADYLYTVMIVAVNESVKSATRI…
cagu_01265	cagu_40	573	Y	Y	Y	N	N	12	IN	13	o35-57i70-89o99-118i125-147o157-179i186-208o223-245i252-274o297-319i332-354o358-380i430-452o504-526i	22.53						Yes	Yes	B	MSSEDSEKKVFVEADAGDGTNREEHHLHGTQLMMCILSVFLCLFLFALDQTIVATILTTVGNKFDGFDRIGWLSSGFLLSTAVLVPSWGKVAMVFGRKITMYAAILIFEAGSLMCALSNNMNTLIGGRVLAGVGGGGVQSLSFVITSEVVPIERRPFAMAAMGCTFAVASVLGPLVGGAFTDNVSWRWCFYINLPIGAVAAIALFFSFKPPKTKGSIREKLKLIDYWGTFLFTSGLVVLLLAITFGSGNEYAWNSAAIIVCFILGTLALIVWCIYNFRFSKNPLLPWEAVRIIQVSAPALTLFCTYGSFMSGILYISIYFQVIHGANAWRSGVDLLPFIIASVVSSVSSGIVIAKSRFVKPFVVVAGSFGPLGYGLLTLLKVDSSTSSKIGLLILPGVC…
klth0c10142g	klth_130	573	Y	Y	Y	N	N	14	IN	14	i7-29o44-66i73-92o97-119i132-154o158-180i225-247o257-279i300-322o342-361i368-390o400-422i442-464o513-532i	40.29						Yes	Yes	B	MRKLSLVLCLTSLALTLFLAALDIVIVITLYETIGEKFKDYARIGWLVTGYALPNALFTLLWGRLASILGLKTSLTFSIVIFEIGSLIVAVSNSMGMIIGGRVVAGCGGSGIQSLVFVVGTSLVEERNRGMVITVLGLAFAVAFAVGPVIGGAFTENVSWRWCFYINLPIGGVALTMLTFSYNTTEKSVQETLTYNCRQLQTYRYGQWVTASFWRRAYNFLMFDLDFIGFALSSTGFVLFMLGLTFGGNTYAWNSGTIISFLTVGAILVLFWLVFDFVLLYKWAAWCRKREATPLLRRSLCFRPGIFTSSIANLFTCFGFNMQTVYIVQLYQLVFNSGPTAASMHLWAFLIATMVSVIIIGKAAAIFGLIKPAIVFGATCGLVGSGLMTLVRNTSTTGN…
sakl0a07480g	sakl_301	573	Y	Y	Y	N	N	13	IN	14	i44-66o81-103i115-137o141-163i176-198o203-220i248-265o280-297i321-343o353-375i382-401o416-438i451-473o525-547i	13.47						Yes	Yes	C	MPSEQGALLSSKVGSSVDYSSVPPTPRGNFEPNVQKPWIDRYRIVFIETALFANVFLSGLDGTITASTYQLIGNEFDNFEISNWITTAYLVATTSFQPLYGSFSDTLGRRHCLFFANTVFALGCLGCGLAPGILSLIFMRALTGIGGGGLITLSTIVNSDIIPPESRGIYQAFQNVLLGIGAVIGASTGGAVASYLGWRWCFLLQVPVSVGGTIMAYMFLENQKGFVSESESSGQLLKNRFSKIDLKGSLLLIVGLASQLMYLTVNSSMASSGSQWLSKESIGLILLTVLSLVMFIHTERTTQANPIIPTKLLSQSHSTMVLVISVLVGFVSYAYLFTLPLFFQIVVGDSAARAGFRLAIPSFCTPIGGLITGLSMRIPKTLPFLLSFGMVLMMIGNAF…
klth0e16720g	klth_137	574	Y	Y	Y	N	N	13	IN	14	i48-70o80-102i109-131o135-157i170-192o196-218i243-265o275-297i318-340o355-374i381-403o418-437i450-472o525-542i	6.36						Yes	Yes	C	MSVLGQNPNERKNVPPSYSSISREEQMFSLTERPSWSERHKVLLIETALFTNVFLSGLDSTISASTYQLIGNEFGDVKLSSWITTAYLITCTSFQPLYGSFSDTLGRRHCLFFANTIFALGCFGCGTTTTIYSLILMRALTGIGGGGLITLSTIINSDIIPAKKRGIYQAFQNVLLGTGAVVGASCGGLIATTMGWRWCFLLQVPISVGGTLVAFFFVHDQRPDINGGVSAVRTTGWEKLEKIDFSGALLLVLGLACQLFFLTLNSTSKSSESYWYSPQSIVLTLSTGVSLILFAYVEHTTKANPIIPHDLLRQAHGATVLIISVLVGFVAYAYIFTLPLYFQVVIGDTAAKAGLRLTVPSFCTPIGGLITGLSMKNPNHLPVLLISGITCMLLGNLCF…
cagu_04556	cagu_47	576	Y	Y	Y	N	N	13	IN	12	o76-98i105-127o137-154i161-183o198-217i273-295o299-321i341-363o373-395i402-424o434-456i545-564o	0						Yes	Yes	D	MSLQPSILKDSTTMGSGVVAAELAAQEEGLISKQNLRSHSYGALLDGEEAANDEEDASSPDNYALPRFKLYTVISSLFMAAFLAALDTTVVTTLLTVIASDLNAIANISWIATAYLLSCAAFQPLFGKLSDIFGRKILLLLCCFFFAVGCLICVTDSLAMLVLGRFITGWGGSGLTTLGTITLSDLIPLRDRGLYQGMANIFFGLGAAFGGIFGGIVADWLGWRYVFLLQTPLAGAVGLALWWNLQLPEGSPGLGAKGDIRDKLKRVDFQGSFFLVSALMCIMAAASFGGDVLAYSSPYFIGLCVVSLVFLAAFVYTELYVSDEPILPIELLTERTILSSSLTNWFVTMGVFANLFYVPVFFTSVMGYSATQSGMRMIPNFIGVSVGSVGAGLVMKHTG…
calu_04865	calu_61	576	Y	Y	Y	N	N	14	IN	13	i34-56o76-98i105-127o132-154i161-183o188-210i231-253o258-280i301-323o333-355i360-382o392-411i510-529o	22.89						Yes	Yes	B	MSDPTEENAPKAYFESDAGDGTKREEMYLEGKELILCFVAIFACFFLFALDQTIIATLLTTVGNKFNAFDKIGWLSAGFLISMAVLVAVWGKLSIIFGRKITMMVAIVLFEAGSLMCALASSMNILIGGRVLAGIGGGGVQSIAFIIVTEILPIQKRPMGMAILSTVFAVASVLGPLIGGAFTSHVTWRWCFYINLPVGGAAFSLFVFVYNPPKAKGSIREKLKSIDYPGVLLLSAGLVVFLLALTFGAGGQYAWNSAAVITCFVVGGAVSIIFFIWNVWFSKHPMLPWEVLRVFQIEASALALFGSYASFISAILYLSVYFQVIHDANAWKSGVHLLPLIISVVLFSFSSAIACKVTRYVKPFVVFGAFLAMIGAGLLCLLDVNSSSSKKIGLLIPLG…
klth0d05434g	klth_134	576	Y	Y	Y	N	N	14	IN	13	o40-62i107-129o133-155i168-190o196-218i238-260o264-281i294-315o335-357i369-391o426-448i460-482o530-552i	19.28						Yes	Yes	C	MSGSPPGEDTALLGSISEENECDVGLEREYHEHNLALPKIPILVSLWLGSFLVALDGTIVANVMNRIAEEFQESDKKQWIATSFLLTNTAFQPLYGKLSDVATGRKLATLIAQFFFFLGLIISCFAQNVTQFAIGRAVCGIGGGGVSAMSSIAVSDICTAKERGMYQGYANIVFGSGQLLGAPLGGLLITTIGWRAIFAIQVPMALFCMFLTGRNVNIKLAHLPSRNERFTLKNLSRLDLLGSCTLVLSISGLLFLFSTSMNRTWISAFTIVTFAIFIYNERFWAKERIIPFDLLCGTSGITSLLTVLSSFIMFGDVFRSPIYLQIVQNVSLAKSGIFILFGSVACAATSVLTGWIIRRTTMDLVKCTYLIVLVMIFLQLVGTASNAILIANLIPNNTT…
zyro0a00330g	zyro_397	576	Y	Y	Y	N	N	13	OUT	11	o136-158i198-220o225-242i268-287o297-319i339-361o376-398i405-427o437-459i472-494o548-565i	0.01						Yes	Yes	C	MDGEIAQPLLTRTVSSSNKQTNADKINQHYLSISHSDVGEYREEPNDDEQGDLDDETTPLSRIPHLWLIEAALYTNVFLSGFDSTVTASTYQTIGNEFNHMDLSSWITASYLITSTSFQPLYGSFSDVLGRRKCLFFASMIFSIGCLGCGISINILWLSFMRAFTGIGGGGLITLSTIVNSDMIPTSKRGIFQAFQNLLLGLGAICGASFGGVITSSIGWRWCFLLQVPISLAGALIGHLYVRNQDEYERRKSKESSQTKEMLKHIDFSGAFLIIIGLTLQLVYLSLGSAADESGNTWSSPGLSAVLVASFIVLVLFVLTEERTSARAIIPSKLVRSLFSFLVLTISVLVGFASYAYLFTLPLFFQVILGDSTAKAGLRLAIPSVFTPVGGLIAGICMS…
zyro0g21890g	zyro_402	576	Y	Y	Y	N	N	14	IN	12	i128-147o151-173i185-207o211-230i251-270o290-312i325-347o357-379i391-413o433-455i476-498o545-567i	0.62						Yes	Yes	C	MSTDQETVQNIELTSFDKSGAKVSSQYPLDEESYPYEGEIEVGVAEEEDLEEDLRDSNFSWVLTSIWTNSALAALDGTIVSTTVNDIASQFQQASMVTWVATAYLLTTTAVQPLYGKISDIIGRRKCLLFGEVIFALGVLLCNFANTIPQLAIARAICGIGGSGNSAMGNIMLNDILPLSVRATYWSYGAILASIFQSLGGPIGGLLLKWFGVGGLFTPQIPFCIGSIYLSYKYIHDYKEHARSSWKRIDFGGSICLLVGISSFIFFFSASDNTTIEDDGWSTPKKWSVVLLIVSIIAFAFIENFVAVECIIPRVILEGTLGLMVCIHGLVAVINYTCLFMVPLFLQLNWGVSVSRSGGYIMFIVIFSSAGSLFTSMILNRFSKPTRSSQLFCAASAIF…
klwa_074-snap.3	klwa_149	577	Y	Y	Y	N	N	14	IN	14	i51-73o83-105i112-134o138-160i173-195o199-221i249-268o278-300i323-345o360-377i384-406o421-440i453-475o527-549i	8.12						Yes	Yes	C	MSNSASTERGWIDQKKVPRSYASIQTEETTTEPLAPSSWTERNRILLIETALFTNVFLSGLDSTITASIYQLIGNEFEDVKVSSWITTAYLVTCTSFQPLYGSFSDTLGRRRCLFFANTIFALGCLGCGLTSTIYSLIIMRAVTGIGGGGLITLSTIVNSDIIPAKKRGMYQSFQNILVGTGAVVGASCGGEIASSMGWRWCFLLQVPISIGGAVMAYLFVQDQDVVDKNPRSGALPSNVSKIKKIDFLGAFLLISGLVSQLIFLTINSSAQEGKSTWLSGRSLALGLVTAVSLILFAYVEKTTTANPIIPHDLLGQWYSTTVLIVGVLVGFVSYAYIFTLPLYFQVVVGDTAAEAGLRLTVPSFCTPIGGVIMGISMKDPKRLPGLLIVGISLMLFGN…
klla0a04631g	klla_102	579	Y	Y	Y	N	N	14	IN	11	o128-145i152-174o189-208i215-237o266-288i301-320o340-362i400-419o434-456i468-487o548-567i	0.46						Yes	Yes	D	MVESDRTSLLQPVRNALNPELSEGLPAYVGAEVAETEHLLESEDEAREGLQVSEMSRARLHIIISSMCLGSFLAALDNTIVTTLLSHIASEFNELSHISWIATAYLLSSATFQPLYGKISDIFGRRPLIIISNLFFILGCLICGLSKNLWTLVAGRFIAGIGGGGVTSLGSITASDIVPLRSRALYQGIFNFFFGLGIAIGGLIGGWFSESKNGWRMAFLVQVPLCAISLVLIIIFLKLPPGCKGLGLVSNDKDGKVDIKDKLKRIDWLGSLSLVTFLFAFMLASSLGGKEIPYNSNIFKLLVVATILSGTAFIYVELYISDDPILPIRFLTNRSILGASFANWFCMMSGVTLAFYVPVYWSSVQNLKPTDMGKRIAPNFFSTAFGSIGAGYYMKKTGR…
cadu_43440	cadu_25	580	Y	Y	Y	N	N	13	IN	13	i79-101o111-133i140-159o163-185i198-220o230-252i273-292o302-324i344-366o381-398i405-427o437-459i549-568o	0						Yes	Yes	D	MTIQDHNSIHPNVIQDISTDAPGIVAGELAAEDEGLLSNNALKTHTYGSVATQETHYEIDDPNGGYALPKAQLYTVVSSLFMASFLAALDGTVVTTLLTLIASELHAVSNISWIATAYLLSSAAFQPIFGKLSDIFGRKTLLLGCSTLFAVGCAICGIADSVLVLVIGRFVTGCGGSGLTSLGTITMSDIIPLRDRGYFQGLANIFFGLGAASGGAIGGLLADWLGWKYVFILQVPLALSVFFAIYFFLNLPEGSPGLGMEGNVSEKLKRVDFLGSFFLVSSLMVFLSAASLGGREIAYSSFTFIGLSISALALLAAFVAVELYVSQEPILPIELFANRTVLASSLTNWFYTMAIFTTLFYVPIYYSSVIGLTPTQNGMRLVPNFFGVSFGSVGAGIYM…
sami_a_c124_14118	sami_a_333	580	Y	Y	Y	N	N	14	IN	14	i32-54o74-96i103-122o126-148i160-182o186-208i253-275o285-307i328-350o370-392i397-419o429-448i468-490o541-560i	23.1						Yes	Yes	B	MGEEKNSSQAEVKAYESDTELNVNSSDERGGISLYLCLTSLTLVLFITALDILIVGTIIDVVAEQFGNYSKTGWLVTGYSLPNAILSLVWGRFASIIGFQHSLILAVLIFEAGSLVAALANSMNMLIVGRVVAGVGGSGLQTLCFVIGCTMVNERSRPLVISILSCAFAVAAIVGPIIGGAFTTHVTWRWCFYINLPIGGFAVIMFLLTYKTKSENILQQTRNILGRISKFELRRLTEPGNLRKALIGILFKFDFLGFALSSAGLVLFLLGLTFGGNKYSWNSGQIITYLVLGILLFVFSLIYDFFIFQKFNPEPDNTSYRPLFLKRLVAKPAVIIVNMVTFLLCIGYNGQMIYSVQFFQLIFASSAWKAGLHLIPIVITNVIAAIASGVITKKLGLVK…
sami_b_c2470.1	sami_b_352	580	Y	Y	Y	N	N	14	IN	13	i32-54o74-96i103-122o126-148i160-182o186-208i253-275o285-307i328-350o370-392i397-419o429-448i547-566o	23.1						Yes	Yes	B	MGEEKNSSQAEVKAYDSDTELNVNSSDERGGISLYLCLTSLTLVLFITALDILIVGTIIDVVAEQFGNYSKTGWLVTGYSLPNAILSLVWGRFASIIGFQHSLILAVLIFEAGSLVAALANSMNMLIVGRVVAGVGGSGLQTLCFVIGCTMVNERSRPLVISILSCAFAVAAIVGPIIGGAFTTHVTWRWCFYINLPIGGFAVIMFLLTYKTKSENILQQTRNILGRISKFELRRLTEPGNLRKALIGILFKFDFLGFALSSAGLVLFLLGLTFGGNKYSWNSGQIITYLVLGILLFVFSLIYDFFIFQKFNPEPDNTSYRPLFLKRLVAKPAVIIVNMVTFLLCIGYNGQMIYSVQFFQLIFASSAWKAGLHLIPIVITNVIAAIASGVITKKLGLVK…
caal_a_19.1308	caal_a_1	581	Y	Y	Y	N	N	13	IN	13	i80-102o112-134i141-160o164-186i199-221o231-253i274-293o303-325i345-367o382-399i406-428o438-460i550-569o	0						Yes	Yes	D	MTIQDHNTIHPNVIQDVSTEAPGIVAGELAAEDEGLLSNDALKTHTYGSVSTPETTHYEIDDPNGGYALPKTQLYTVVSSLFMASFLAALDGTVVTTLLTLIASELHAVSNISWIATAYLLSSAAFQPIFGKLSDIFGRKALLLGCSTLFAVGCAICGAADSVLVLVIGRFVTGCGGSGLTSLGTITMSDIIPLRDRGYYQGLANIFFGLGAASGGAIGGLLADWLGWKYVFILQVPLALSVFFAIYFFLNLPEGSPGLGMEGNVSEKLKRVDFLGSFFLVSSLMVFLSAASLGGREIAYSSFTFIGLIISAFVLLTAFVAVELYVSEEPILPIELFANRTVLASSLTNWFYTMSIFTTLFYVPIYYSSVIGLTPTENGLRLVPNFFGVSFGSVGAGIY…
caal_b_03443	caal_b_16	581	Y	Y	Y	N	N	13	IN	13	i80-102o112-134i141-160o164-186i199-221o231-253i274-293o303-325i345-367o382-399i406-428o438-460i550-569o	0						Yes	Yes	D	MTIQDHNTIHPNVIQDVSTEAPGIVAGELAAEDEGLLSNDALKTHTYGSVSTPETTHYEIDDPNGGYALPKTQLYTVVSSLFMASFLAALDGTVVTTLLTLIASELHAVSNISWIATAYLLSSAAFQPIFGKLSDIFGRKALLLGCSTLFAVGCAICGAADSVLVLVIGRFVTGCGGSGLTSLGTITMSDIIPLRDRGYYQGLANIFFGLGAASGGAIGGLLADWLGWKYVFILQVPLALSVFFAIYFFLNLPEGSPGLGMEGNVSEKLKRVDFLGSFFLVSSLMVFLSAASLGGREIAYSSFTFIGLIISAFVLLTAFVAVELYVSEEPILPIELFANRTVLASSLTNWFYTMSIFTTLFYVPIYYSSVIGLTPTENGLRLVPNFFGVSFGSVGAGIY…
calu_02516	calu_57	581	Y	Y	Y	N	N	14	IN	13	i68-90o105-127i134-156o160-182i195-214o224-243i263-285o295-313i334-356o376-398i425-447o467-489i540-559o	0						Yes	Yes	K	MSSSKESNDGSLHGSSSIENNPPIISRTETRTTAPADELPYGRSETVQNLEDKLGDSHVNLLPKKKLIICLMGMSLSLFACFCDQTSVTVALPYIAKDLHATDSINWAGTSALVANCVSQVLFGRFADIFGRKTVLLFSLCLLMISNMLCGFAQTAVQFYIFRAFAGIGAGGTQSLTMVIVSDIVTLRQRGKFQGILGANVGLGNAVGPLIMGVYTEKLSWRYFYRTLPPIVAVVTVTVYLLVDNKKPHSHSVLTTKEKFQKIDYYGIVFAMAGLLLLLIPISGGGSTYKWNSPIVIVMFCVGGVCLIIFLLIEWKIPELPMIPLQLFQNRSLCILLGTTFLNGAAYFGFLFIVSYYYELVKGGSPMRSAVLMLPLVLTQATMSSIAGTIISYIGHFLP…
sace0k07392g	sace_a_237	582	Y	Y	Y	N	N	14	IN	14	i34-56o76-98i105-124o128-150i162-184o188-210i251-273o288-310i330-352o372-394i399-421o431-450i470-492o543-562i	23.18						Yes	Yes	B	MEETKYSSQQEIEGACGSDASLNARGSNDSPMGLSLYLCLASLTLVLFITALDILIVGTIIDVVAEQFGNYSKTGWLVTGYSLPNAILSLIWGRFASIIGFQHSLILAILIFEAGSLIAALASSMNMLIFGRVVAGVGGSGLQTLCFVIGCTMVGERSRPLVISILSCAFAVAAIVGPIIGGAFTTHVTWRWCFYINLPIGGLAIIMFLLTYKAENKGILQQIKDAIGTISSFTFSKFRHQVNFKRLMNGIIFKFDFFGFALCSAGLVLFLLGLTFGGNKYSWNSGQVITYLVLGVLLFIFSLVYDFFLFDKFNPEPDNISYRPLLLRRLVAKPAIIIVNMVTFLLCTGYNGQMIYSVQFFQLIFASSAWKAGLHLIPIVITNVIAAIASGVITKKLGL…
sace_d_05344	sace_d_282	582	Y	Y	Y	N	N	14	IN	14	i34-56o76-98i105-124o128-150i162-184o188-210i251-273o288-310i330-352o372-394i399-421o431-450i470-492o543-562i	23.18						Yes	Yes	B	MEETKYSSQQEIEEACGSDASLNARGSNDSPMGLSLYLCLASLTLVLFITALDILIVGTIIDVVAEQFGNYSKTGWLVTGYSLPNAILSLIWGRFASIIGFQHSLILAILIFEAGSLIAALASSMNMLIVGRVVAGVGGSGLQTLCFVIGCTMVGERSRPLVISILSCAFAVAAIVGPIIGGAFTTHVTWRWCFYINLPIGGLAIIMFLLTYKAENKGILQQIKDAIGTISSFTFSKFRHQVNFKRLMNGIIFKFDFFGFALCSAGLVLFLLGLTFGGNKYSWNSGQVIAYLVLGVLLFIFSLVYDFFLFDKFNPEPDNISYRPLLLRRLVAKPAIIIINMVTFLLCTGYNGQMIYSVQFFQLIFASSAWKAGLHLIPIVITNVIAAIASGVITKKLGL…
sace_e_0518	sace_e_286	582	Y	Y	Y	N	N	14	IN	14	i34-56o76-98i105-124o128-150i162-184o188-210i251-273o288-310i330-352o372-394i399-421o431-450i470-492o543-562i	23.18						Yes	Yes	B	MEETKYSSQQEIEEACGSDASLNARGSNDSPMGLSLYLCLASLTLVLFITALDILIVGTIIDVVAEQFGNYSKTGWLVTGYSLPNAILSLIWGRFASIIGFQHSLILAILIFEAGSLIAALASSMNMLIVGRVVAGVGGSGLQTLCFVIGCTMVGERSRPLVISILSCAFAVAAIVGPIIGGAFTTHVTWRWCFYINLPIGGLAIIMFLLTYKAENKGILQQIKDAIGTISSFTFSKFRHQVNFKRLMNGIIFKFDFFGFALCSAGLVLFLLGLTFGGNKYSWNSGQVIAYLVLGVLLFIFSLVYDFFLFDKFNPEPDNISYRPLLLRRLVAKPAIIIVNMVTFLLCTGYNGQMIYSVQFFQLIFASSAWKAGLHLIPIVITNVIAAIASGVITKKLGL…
sapa_c403_13057	sapa_364	582	Y	Y	Y	N	N	14	IN	14	i34-56o76-98i105-124o128-150i162-184o188-210i251-273o288-310i330-352o372-394i399-421o431-450i470-492o543-562i	22.69						Yes	Yes	B	MKETKYSSQPEIEEACDSDASLNAKSSNDPPMRLSLYLCLASLTLVLFITALDILIVGTIIDVVAAQFGNYSKTGWLVTGYSLPNAILSLIWGRFASIIGFQHSLVLAILIFEAGSLIAALASSMNMLIVGRVVAGVGGSGLQTLCFVIGCTMVGERSRPLVISILSCAFAVAAIVGPIIGGAFTTHVTWRWCFYINLPIGGLAIIMFLLTYKGENKSILQQTKDIMGKISSFEFGKFRKQVNSKRVMNGIIFKFDFFGFSFCSAGLVLFLLGLTFGGNKYSWNSGQVITYLVLGTLLFMFSLVYDFFIFNKFNPEPDNISYRPLLLKRLIAKPAVIIVNMVTFLLCTGYNGQMIYSVQFFQLIFASSAWKAGLHLIPIVITNVIAAIASGVITKKLGL…
sapa_c84_2187	sapa_376	582	Y	Y	Y	N	N	14	IN	14	i34-56o76-98i105-124o128-150i162-184o188-210i251-273o288-310i330-352o372-394i399-421o431-450i470-492o543-562i	22.69						Yes	Yes	B	MKETKYSSQPEIEEACDSDASLNAKSSNDPPMRLSLYLCLASLTLVLFITALDILIVGTIIDVVAAQFGNYSKTGWLVTGYSLPNAILSLIWGRFASIIGFQHSLILAILIFEAGSLIAALASSMNMLIVGRVVAGVGGSGLQTLCFVIGCTMVGERSRPLVISILSCAFAVAAIVGPIIGGAFTTHVTWRWCFYINLPIGGLAIIMFLLTYKGENKSILQQTKDIMGKISSFEFGKFRKQVNSKRVMNGIIFKFDFFGFSFCSAGLVLFLLGLTFGGNKYSWNSGQVITYLVLGTLLFMFSLVYDFFIFNKFNPEPDNISYRPLLLKRLIAKPAVIIVNMVTFLLCTGYNGQMIYSVQFFQLIFASSAWKAGLHLIPIVITNVIAAIASGVITKKLGL…
sace_b_1k5_3763g	sace_b_251	583	Y	Y	Y	N	N	15	IN	11	i28-47o90-109i122-141o156-175i182-204o242-264i271-293o313-335i379-398o408-430i513-535o	20.23						Yes	Yes	S	MYSMTSTFFKLKENEIMSAQFDSLKYKILLISTAFVCGFGISLDYTLRSTYTGYATNSYSEHSLLSTVQVINAVVSVGSQVVYSRLSDHFGRLRLFLVATIFYIMGTIIQSQATRLTMYAAGSVFYNCGYVGTNLLLTLILSDFSSLKWRMFYQYASYWPYIIIPWISGNIITAANPQKNWSWNIAMWAFIYPLSALPIIFLILYMKYKSSKTAEWRSLKEQARKERTGGLFENLVFLFWKLDIVGILLITVSLGCILVPLTLANETSQKWHNSKIIATLVSGGCLFFIFLYWEAKFAKSPLLPFKLLSDRGIWAPLGVTFFNFFTFFISCDYLYPVLLVSMKESSTSAARIVNLPDFVAATASPFYSLLVAKTRKLKLSVIGGCAAWMVCMGLFYKYR…
cagu_00118	cagu_36	586	Y	Y	Y	N	N	14	IN	13	i41-63o78-100i113-135o139-161i168-190o200-217i238-260o264-286i307-329o339-361i368-390o400-422i516-535o	19.54						Yes	Yes	K	MSEANSMKKGTAAVEITNIDSPNLAEKLGDAHMNILPARKVIICLSALALGMIISFADQTGVTVALPHIGKELHAETTINWAGTASLLANCVCQVLFGRLSDIFGRKQIMIGCLAILVVADLCCGFAQTGVQFYIFRAFAGIGNGGVSSLSMVILSDVVTLEQRGKFQGILGANVGVGNAIGPFLMAAFVKHRSWRDFYYLLAPMGLLVIIAVYFLVEDKQKDSRLLNYKEKFQKIDYFGILFATAGLTLLLIPISGGGSTYAWNSPIVITMFVVGGVLMIVFLLIEWKVPQLPMIPLYIFKRASLSLLLGSTFFFGMAYFGFMYYVPYYFHVVKGRDIIHTSIFLLPLVLSQSIMSIVSGQIITRTGHYIYVVWAGYVMWFVSCGLLILWDDKLSDGV…
capa_01507	capa_63	588	Y	Y	Y	N	N	12	OUT	12	i88-110o143-165i170-192o207-229i236-258o278-300i307-329o358-380i413-432o447-469i482-504o557-576i	0						Yes	Yes	D	MSTEANTRNGQHNHHLYPNIIHDASADSAGIIASELAAEDGSLFNNSVLKSHSYGATESETPESYEIDEPNGGYALPKKQLITVVSSLFMASFLAALDATVVTTLLAVIASELKAVKNISWIATSYLLSSSAFQPIFGKLSDIFGRRFILIGCSLMFGIGCTICVTDSLWWLVIGRFITGWGGSGLTAVGTITMSDLIPLRDRGLYQGLANICYGLGAASGGFVGGIVADTLGWKYVFILQVPLAAIVGIAIYWNLNLPAGSPGLGAHGQDIKQKLKRVDFLGSFCLISALMLFLTATSMGGRDIAFTSNLFISLSVASFALILAFLYVEAYVSEEPIIPIELLGNRTVLASSLTNWFYTMGIFAIMFYVPVYYTSVLYLTASENGLRLVPNFIGISMG…
cagu_04884	cagu_48	589	Y	Y	Y	N	N	12	IN	11	i41-63o73-95i102-121o131-153i160-182o187-209i230-249o259-281i301-323o338-357i511-530o	21.5						Yes	Yes	B	MSSEDLEKKEKKVFVEADAGDGTHREDHHLHGTQLMMCIFSVFLCLFLYALDQTIVATLLTTVGNKFDGFDRIGWLSSGFLLSTAVLVPSWGKVAMVFGRKITMYAAIVIFEAGSLMCALSNNMNTLIGGRVLAGVGGGGIQSLAFIIISEVVPIEKRPLSMAVMGCTFAVASVLGPLIGGAFTDNVTWRWCFYINLPIGAVAAFVLFFSFKPPKTKGNIREKLKMIDYLGTFLFTSGLVVFLLAITFGSGNDFAWDSAAVIVCFILGTLVLIGWCVYNFGFSKNPLLPWEVVRIIQVSAASLTLFCAFGSFMSGIIYVSIYFQVIHGANAWHSGVDLLPFIIAVVISSIMSGIIIAKSRFVKPFTVIAGALGPLGYGLVSLLEVDSSSSSKIGLLIVP…
klwa_281-snap.8	klwa_153	589	Y	Y	Y	N	N	13	IN	12	o84-106i151-173o178-200i207-229o234-256i277-296o306-328i349-371o386-403i410-432o442-464i477-496o	0						Yes	Yes	D	MSPGERTSFLAPIDKDVIQDPSTGLAGFVANEVEQQDYNSRTGHDSYGATAVDDRTATSARCDLTFPPSETPEFALSSSRIRIIMISMFLGIFLAALDGTIVSTLLTRIGSEFNSLDKVSWIATSYLLSSSTCQPLYGKLSDQLGRKPLLVFSNVVFSIGCLICGMSTSIWWVVVGRFVSGIGGCGLTCLASMVISDLVPLRERAVYQGLCNFIFGLGTASGGLVGAAFQDWRMAFTIQCPISLASCALIVSYLELPPRHEDDKDRHWTSKLRDLDWAGVVTLVCFLFLFMLVSSLGGKEIAYDSVLFALLCVTTLVLGSIFAYVELYVAVDPVLPIAFLKYRSVLGSSLANWFAMMSMLTTNYYLPVYWASVLNMKPTDIGKRSIPSFFSVAFGSLGA…
calu_04792	calu_59	590	Y	Y	Y	N	N	16	IN	14	i21-43o63-85i92-111o116-138i150-172o176-198i218-240o244-266i286-308o328-350i355-377o387-405i425-447o504-521i	21.82						Yes	Yes	B	MKFLQSDAGDGTHAKDHYVHGMRLVLILVSIVATLFISALDQTIVSTLLVDIATHFDSFSRVGWLTTGYMLPMTCLAPSYGKLAVAFGRKYTLAAAIVIFEIGSLVAALSTSMDMLIGGRVVQGIGGGAIQAVSVVVLSETVAINRRALAMSLIGVTFTVASVCGPFIGGAFATHATWRWCFYINLPVGGAALALLWTVFRPPPPQGSIRAHLREVDWIGTCLVAAGLVLVLLALTWGGIEHPWDSAQVIVCFVIGGLVLVVWAAWNQGIRPPALASIPALLDPRVVLVPQILAAAASSSFAFAFFMGLMNYLAIYFQVVHNASAWQSGVDMLPFIITVSVASALNGVFIRFTYFIKVPFMASAILGPIGVGLLLLLGRHVPLGKRIGLLIPAGISVGL…
klwa_073-snap.6	klwa_148	590	Y	Y	Y	N	N	14	IN	13	i83-105o115-137i150-172o177-199i206-228o238-257i277-299o309-331i352-374o410-432i444-466o481-503i562-584o	0						Yes	Yes	D	MKYSSFMNRIPNERTHLLDRTLEDGIGDSDMLNSDLKSTKIKHTQRHQLYHSNLDKARNGNDSATDFSSNNLSDLMSRRIFMISASMFLGIFLAALDNTIVSTLLPHIGSELNDMPNVSLVATSYVFSCAIFQPLFGKTSDVFGRKPLLISSNLLFFAGCLTCGLSKTIWWLILGRLVTGIGGGGLTSMCTIIINDIVPLRNRAVYQGFGNLFYALGTACGGLVGGLFSEYGNGWRMAFMIQLPFCFLSTISIIVYLDLSDDKQDLGRSSLYCKLRLIDWLGALTLVTFLLLFLVTMTIGGQHVPYGSLRFFLLCVAVCASGLALAYVEIFLANDPILPISFLRNKNVLGSSLANWFCMMGMMTITYYLPIYWSSVSNQGPIQVGKKSIPSFFSMALGS…
zyro0c01430g	zyro_398	590	Y	Y	Y	N	N	13	IN	13	i86-108o118-137i149-171o176-198i210-227o232-254i274-296o309-331i352-374o411-430i443-465o480-502i560-577o	0						Yes	Yes	D	METNNSKNDLTSRTNFLNPVRDDILQDASTDIPGFVAEELEEREELYRECQGTDYGSIDNEDDSRDGVASSPVPPDKLLVITLSMYLGIFLAAADGTLVSTIMAHIASEFNELPRISWIATAYLLSSATFQPLYGKLSDIFGRKPLLMLNNIVFLVGCLMCGLTPSFWGLVGARFISGIGGGGVTSMCSITISDIVPLRDRALYQGMCNFFFGLGTACGGVVGGWFSDHGGGWRMAFLIQVPLSALSSLLIAVFMKLPPRSKRVNSPASIKNKLLSVDWIGASALVVFLSLFLVTASLGGKEIAFNSKTFVALCIGSSLACAFFIGVELYGAKDPILPLSFLRNRSVLGSSFSNWFCMMAMMTTSYYLPIYYSGVLNMNPTRVGKRLMPNFFSTALGSL…
catr_05923	catr_86	591	Y	Y	Y	N	N	14	IN	13	i65-87o102-124i137-159o163-185i192-214o219-241i261-283o293-311i332-354o364-386i393-415o425-447i539-558o	1.14						Yes	Yes	K	MKFDNSDKDIAVTFEEKSSFPNTPPESIHTLTKSDNQQPNNGIDSKELCEKLGDAHSNILPTSQIIIILLTLSLATLVSFMDQTGITVGLSEIGKDLNSQQTINWAGSASLLANTVCQVLFGRMSDIFGRKKVIMTCLMILIIGDVACSVAKTGIEFYIFRALAGIGNGGVSSLSMVILSDIVSLKDRGKFQGILGSSVGIGNAIGPFLMGAFIKTSSWRSYYYFLAPLGFMVNVIFYFCLNNNSKKLNQVVSRKEKFKNIDYFGILIASASLTLLLIPLNGGGSTYPWDSKIVIIMFTLGGSLMILFLVIEWKFAKLPMIPLRLFKSKSLCLLYFATFCFGAAYFSFTYYMPYYFQIIKGKDEIQTAIFVLPLVLTQAGGSIISGQIITRTGHYFYVV…
klwa_021-snap.20	klwa_145	591	Y	Y	Y	N	N	15	IN	15	i40-62o77-99i106-125o135-157i162-184o199-218i258-280o290-308i328-357o367-389i396-413o423-440i460-482o497-516i529-551o	19.33						Yes	Yes	P	MSLKGHTEKKIDAHAQQILQRRKDAGVNNIEVYADQYSHIGYRILLFFSLFLVAYAYGLDGMVRYNFQAYATNSYGSHSLLSTVNCIKAVIAAAGQLCFARAADIFGRISIIIVSILFYVVGTIIDSQATTVSKYAAGACIYQLGYTGIILILEIIAMDFSNLNWRLLASFVPAIPFIINTWISGDVVSAVGANWKWGIGMWAFIFPLSALPLLGCMFHMRYLARRRASDRLVTEVSLYKHMSWSTYLTEVFFWRLDAVGLIMVCVVFGCILIPFTLAGSLKDKWQTAEIIVPEVIGWCVALPLFLLWEMKFAKHPLVPWNVIKDRGIWSALIIAIHINFIWYMQGSFMYTVLIIAVNESVKSATRITSLYSFVSVLTGLGLGFVIAYIRKTKKFIMFG…
cagu_05184	cagu_51	593	Y	Y	Y	N	N	16	IN	14	i50-69o84-106i118-135o145-164i171-193o203-225i267-289o299-321i342-364o374-396i403-421o431-453i470-492o535-557i	14.65						Yes	Yes	Q	MSSRDSQEDQVKLPDNEENSVPVQKHNFKSIGALKSELMISQYSEVVPKIAVLFSSFLIGFSYMLDGNVRSSFTGYATGSYGHHSLLSTINVVTTIIAAAGQVVYARLTDTFGRAEMYVISIILYVVGTIIQSQATNVARFATGAVFYQLGYVGVVLILLVMLSDFSSMRSRLFFMLCPTFGYIIVTWVSGNILNAVGPVQHWSWGIGMWAFIFPLANIPFLLCLGHMWYKARKLPEWKELKGTRSRIIREQGIGSFLVQMFWELDLVGALLLAVTLGCILVPLTLAGGVKTEWQKAHIIVPIVIGGVLIPVFLAWEAYVARYPLAPMVFFSSRGIWCPLAISFTFMFVDMLISEYLYTILIVAVNDTVTSGQRIITLSSFTSEIVGFFYGLLIIYVRR…
klth0g13464g	klth_140	593	Y	Y	Y	N	N	12	IN	11	o88-110i154-176o181-203i210-232o236-258i279-301o311-333i354-374o389-406i413-435o445-467i	0						Yes	Yes	D	MVQSEHSPLLTPVDRDAMQDPSTDLPGFVANQIEQQDHLLDIEQGRAYGSTTKSSISSENEREDAGGATVAGCGSAEFYLPSSRILIIMFSMFLGIFLAALDGTIVSTLLTHIGSEFNSLDKASWIATSYLLSSSTCQPLYGKLSDRLGRKPLLVFSNAVFAIGCLICGLSNSIWAVVAGRFISGIGGCGLTSLATMIMSDLVPLRDRAVYQGLCNFVFGLGTASGGLVGAYFRDWRLAFILQCPISVLSGILIVVYLELPPRASASNKDCWSARLRRLDWAGATSLIAFLFLFMLTSSMGGSSVAYGSRLFAAMCAATLVFGAVFVYVELRVAADPVLPVTFLRDRSVLGSSLANWFCMMSMMTTNFYLPVYWSSVLGMKATDVGKRAMPSFFSVAFG…
deha2e02948g	deha_96	595	Y	Y	Y	N	N	15	IN	14	i76-98o113-135i142-164o168-190i202-224o229-251i271-293o303-321i333-355o375-395i408-427o432-454i475-497o549-571i	0						Yes	Yes	K	MQEHVNFDGANKNLENLENQLSASLNTANISQVEGNTKSRVVRETDVQNNIGDDELDLAERLGDAHLNILPTKKMIVCLATMSLGLFISFVDQTGITIALPHIAKDLNAETTINWAGTSSLLANCVCQVLVGRFADIFGRKTVLLYSFFLLAVADLACGLAKTGVQFFIFRACCGIANGGIQLLTNIIISDIVVLKKRAKYYGILSSSIGLANCTGPLILAGFIKGSSWRTFYYIMPAICFLVAVIIYFVVNKNRKDKQEVLSRREKFKKIDYLGFIFSSAGLILLLIPISGGGSTYKWNSGLIIAMFIVGGLCLVGFLLIEWKIPRLPMIPLGLFKSGLLSLVLSTNFLYGMTYYSFTYYIPYYFQIVRGYDSIMASVLLIPLVLMQAINSIISGQII…
calu_00809	calu_54	596	Y	Y	Y	N	N	14	IN	13	i95-117o127-149i156-178o182-201i213-235o245-267i287-309o319-341i362-384o397-414i421-442o452-474i561-583o	0						Yes	Yes	D	MSITPKSSNAHNNTPLSPNIIKDSSTGGAGVIAGELAAEDVGLISKDTLASHQYGSLSEENTGYRAPEEREGEGETDDLNGFALPKRQLYTVIGSLYMASFLAALDTTVVTTLLSVIASDLNAVENIAWIATAYLLSCSAFQPLFGKLSDIFGRKVLLVICCAFFGVGCCICVTDSLFWLVFGRFITGCGGSGLTTLGTITMSDLIPLRERGLYQGLANICFGLGAASGGIIGGAVADYFGWKYVFVLQVPLAAIVGVAIYSYLNLPAGSPGLGSPGTEFKEKLKRVDFLGAFLLVSALMSILTAASMGGKQLAYSSPFFITLIIVSAALLVAFVYVETYVSSEPIIPMEVMTERTVLASSLSNWFYTMGVFAYLFYVPLFFQAGMGFSATQGGERLIP…
klpo_416.6	klpo_116	597	Y	Y	Y	N	N	13	OUT	12	i65-80o126-143i156-178o219-241i278-300o310-328i348-365o385-407i414-431o435-457i478-500o553-572i	0.04						Yes	Yes	P	MITDKDENIKQNETIHSEEFSSNITVSSITTNSLNGEKEPHLEESAGVYNSEVYAKYYSSPTRRSIVFLCLFFICYAYGLDNKLRSPYQTLATSSYKQHSLLSTVNAIKSVISAAGQIWFARASDLFGRGTILIVAVMFYVVGTIVESQAVDVSKFAAGACLFQLGYDGVVMMVQILVSDFSNLNWRVTAVAFPVLPNVINTWVSGDIASAVDENWKWGIGMWAFIFPLSCIPFGILLLHMKYLARKNNDTLKSSFDKPEDITWKQYLTEIFLWKLDFIGLLLAVAFFGLVLVPFTLAGGLNKKWKTARIIVPEVLGWVVAFPAFLTWEIKFAKYPLTPWKTVKDRGVFSALIIAIFLQTAFYMQKTYMYTILLVAVNQTKKSATRINSLFTFVTALSG…
capa_02998	capa_68	598	Y	Y	Y	N	N	13	OUT	11	i144-163o168-190i203-225o230-252i273-295o299-321i342-364o379-401i408-430o434-456i545-567o	0						Yes	Yes	K	MSQDRTNSTSSTETSYSHDKHIKFDETQGIKYSEKTVPTTPSESIHTVVGNQAVEANALADKLGDAHFNQLPTSQIITILLTLSLANFVSFADQTGITVGLSEIGKDLNAQQSINWAGSASLLANTVCQVLFGRLSDIFGRKNVIMTCLMILCIGDIACSVARNGVEFFVFRALAGIGNGGVSSLCMVILSDIVSLKDRGKYQGILGSSVGIGNAVGPFIMAGFIKQSSWRSYYYFLAPLAFCVNIVLFFSLKNNKKLNDVISRKEKFKSIDYLGIISATIGLTLILVPLNGGGVTYAWDSTLVIVMFTIGGVFMILFLGIEGKVAKLPMIPLRLFKNLSLCLIYLATFCFGATYYSFTYYLPYYFQIVKGKDEIQTSVFVLPLVLCQAAFSVVAGQLI…
sakl0a00726g	sakl_300	598	Y	Y	Y	N	N	14	IN	14	i45-67o82-99i112-134o139-161i168-190o194-216i257-279o294-316i347-369o379-401i408-427o437-456i473-495o549-566i	19.39						Yes	Yes	B	MSALEDNSSKELCTQAESSTSEVVEQNKKVVSQDQVVKGFALYACLGSLTLALFLSALDILIVSTIIETVSRDFNEYSKSGWLVTGYSLPTALLSLVWGRAASIIGFKSSMLLSIIIFEVGSLVSALANSMNMLIGGRVISGVGGSGLQTLCFLIISTLVNERSRGMAISVLSCSFAVASIVGPFLGGAFTTHVTWRWCFYINLPIGGLAFLVFVLSYNPNGGNSIKNFTKAVRSISHVDFGGLLKAKSYYNTFEKLVFKFDFVGFALCSAGFCLILLGLTFGGNEYSWGSGTIIAYLVIGIVLSIAFFLYDFFVFNRFKAPRENMVYRPLVSWNVISKPGVITATAVNFTICLMYNAQVIYIVQFFQLIHGSTAWKAGIHLIACVVPTIITVNISGII…
catr_01806	catr_77	599	Y	Y	Y	N	N	14	IN	14	i52-71o86-105i118-137o147-169i174-196o211-230i270-292o302-324i344-366o381-400i405-424o434-456i469-491o543-562i	8.53						Yes	Yes	R	MSTYPTMTDEAKESSEKSYYRSNPTDTESVEEEKSIGVHKAEILANQWKHTFWYKVILGFSAFLCGYAYGLDSQIRYIFTAYATSAFSEHSLLTTVNAIIGVVAAASQPVYARLSDVFGRLELFIVAVLFYVVGTIIEGQSPNINTYVAGAVLFQVGYSGIIIMVVFIMSDFSSLRWRLFFTLCPAFPFIINTWISGNVTAAVGTNWKWGISMWSFIFPLACIPLVCCLLHMRYLAGKTEEWKVFKQRKTKFQELGPVGFAKFLFWRLDVIGLILLVAALGCLLVPITLAGGISSSWKKAHIIVPVVIGGALFPVFGLWEVYGAKEPIIPLYLMKDRGIWAPAVISFLFDFVYAVESNFLYTVLMVAVNESQASATRISSISSFVSVIVGFFFGLFVVY…
pist_igi16601804	pist_176	599	Y	Y	Y	N	N	14	OUT	14	o78-100i112-131o141-160i167-189o204-226i231-253o268-290i297-319o339-361i374-393o403-425i432-451o466-488i548-570o	0						Yes	Yes	B	MTNTIAGKSSLGSQAYETDSSSITPVIVSIVDSSEVSVNTDDGKEGKIQEPILNVEDSTSGETSNEQYLHGTRLWACMVSVLSCLFLLGLDQTIVITIISEVGNKFNAIEKVGWLSSGFLLAVCIFAPFWGNFSISFGRKTTMIISVVIFEIGCLICALANSMELLIAGRFIAGIGGGGIQSTSYIICAEIVPIEQIPLSMSCIAMVYALSTIAGPLVGGAFTTHVTWRWSFYINLPVGAIALLLLIFSWHPPKSHGTLKEKLKKIDYLGTILIIVGLVLILLALTFGASYEFPWRSGLIISFFIVGALFLVAFCIWNFKYSHNPLIPLSVVKVPQINAAAVGMGFMFAYFTATTLYLSIYFQIVRNRTAFQTGIALFPIIIGVVLSSGVSGYLSKLTG…
cadu_22250	cadu_22	603	Y	Y	Y	N	N	15	IN	14	i56-75o95-115i122-141o151-173i185-207o217-239i274-296o306-323i343-365o380-402i409-428o438-460i473-495o547-566i	5.07						Yes	Yes	R	MTSYQSNNHFSEEDKRFSGDEKTFSPSDIVEKAIVEEKSIGVEKAEILANQWKHTFWFKLLLGFSAFLCGYAYGLDSQTRYVYTAYATASWSEHSLLTTVNAITGVVAAASQPVYARLSDVLGRLELFIVAVLFYVVGTIIECQSPTINAYVAGAVLYQIGYSGIIIMLLFILSDFSSLRWRLFFTLCPSFPFIINTWISGNVTAAIGTRWKWGIGMWAFILPLSCIPLVCCMLHMRWLAGKTEEWRVFKQRKTKFQELGVLGFTKYLFWRLDVIGLLVLTVSLGCLLVPLTLAGGIKETWQKAHIIVPIVIGGVLIPVFLLWEGYGARDPIVPLHLMKDRGIWSVVTISFFLDFVFAVESNFLYTVLMVAVNESQSSATRIASLSSFVSVVTGFIFGL…
cagu_00173	cagu_38	603	Y	Y	Y	N	N	14	IN	14	i80-102o122-144i151-170o174-196i209-231o236-258i293-312o322-341i361-383o398-420i429-448o458-480i493-515o571-588i	0						Yes	Yes	N	MSTFNQALKEPSISEQIKPTEISSLAGSQNEEKTQVAVKTSAQNEDSLEFERGESSDQPQDAILLGAAKVEATLLVWSKTAVYFTFLWIWVCFFLLNLQSSIASNIMYYAYADFAAAPQINTAFILSSIIGGVLQLPIGRALTIWGRAEGFLVVLSVYVLGLIVSAACTGPDSFAAGYVLHSVGYQSLGFILSVFVADASGLRNRGLAYAFVGTPTLCTAFTGPLAAQSFIKMSSWRWAYGTFAIVQTVTFIPLAVLFKHFEKKAKKEGILNEVDKGRTTLQSIVHYFHDFDIVGAFVLSSAFILLLLPFSLKTYGRTEYKSVTFIIMVVLGGLLIPVFGIWEKYFARTHFIKWQLFRDRTVLGSCVLAACIFFNFYCWDAQYYNFVIVVYNLSVSMAG…
calu_04864	calu_60	603	Y	Y	Y	N	N	14	IN	13	i61-83o103-125i132-154o159-181i188-210o215-237i258-280o284-306i327-349o364-382i387-409o419-438i537-556o	0.16						Yes	Yes	B	MQRQKKRNFNVINQNITHKDLISGEDKMADPTEEKTTKAYFESDAGDGTKREDMYLEGKELILCFIAIFCSFFLFALDQTIIATLLTTVGNKFHSFDKIGWLSAGFLISMAVLSAIWGKLSIIFGRKITMMVAIVLFEAGSLMCALANNMNVLIGGRVLAGVGGGGIQSVAFIIITEILPIHKRPMGMAIISMVFAVASVLGPLIGGAFTSHVTWRWCFYINLPVGGAAFLLFVFVYNPPKSKGSIREKLKLIDYPGVLLLSSGLVVLLLAITFGAGGQYAWNSAAVIVCFVVGGVVTIVFFIWNVRFSKNPMLPWEVLRVFQIEASAFALFGSFASFMSSALYLSVYFQVIHDADAWKSGLHLLPLIVAVVLFSFSSAMLCKITRYVKPFAVFGAVWC…
klwa_018-snap.54	klwa_144	603	Y	Y	Y	N	N	15	IN	14	i43-60o80-102i109-128o138-160i165-187o202-221i261-283o293-310i330-349o369-391i398-416o426-443i463-485o536-555i	18.31						Yes	Yes	P	MIFKSKSDAIISDTFVDTQEFLHRRKDAGVKNIKVYADQYNNVFYRVALFFSLFLVAYSYRLDGLVRGKLETYATDSYGHHSLLSTVNCIKTVIGAAGLIAYARASDIFGRMTMLAIAVLLYVVGTIVECQSNTVSKFATGASIFQLGKAGIVLLLQVIAMDFSTLNWRMVALYVPALPIIINTWVSGDIIKAINGNWKWGIGMWAFILPLACLPLFGCLIHMRYLAHKNCKDQLVNEWELYKNTSWPAYLKEVFFWRLDILGLILITAGLGCVLIPFTLAGGLSDKWKSAHIIVPEVIGWCVAFPLFVLWEKKYARHPLTPWRLLKDRGVISAIIIGFHIHFVVYMQADYMYTVLVVAVNESVKSAQRITTLFNFVTIITGTLLGFVIAYVKRTKKFI…
caal_a_19.2179	caal_a_3	604	Y	Y	Y	N	N	15	IN	14	i57-76o96-116i123-142o152-174i186-208o218-240i275-297o307-324i344-366o381-403i410-429o439-461i481-500o548-567i	4.07						Yes	Yes	R	MTSYQSSNNHSSEEDKHLSGDEKTFSPSDIVEKAIVEEKSIGVEKAEILANQWKHTFWFKLLLGFSAFLCGYAYGLDSQTRYVYTAYATASWSEHSLLTTVNAITGVVAAASQPVYARLSDVLGRLELFIVAVLFYVVGTIIECQSPTINAYVAGAVLFQIGYSGIIIMLLFILSDFSSLRWRLFFTLCPSFPFIINTWISGNVTAAVGTRWKWGIGMWAFILPLSCIPLVCCMIHMRWLAGKTEEWRVFKQRKTKFQELGVAGFSKYLFWRLDVIGLLLLTVSLGCLLVPLTLAGGIKETWKKAHIIVPIVIGGVLIPVFLLWEGYGARDPIIPLHLMKDRGIWSVVSISLFFDFVFAVESNFLYTVLMVAVNESQSSATRIASLSSFVSVVTGFIFG…
caal_a_19.7336	caal_a_8	604	Y	Y	Y	N	N	13	OUT	13	i72-94o109-128i135-154o164-186i199-221o226-248i269-288o298-317i338-360o370-392i399-421o431-453i545-564o	0						Yes	Yes	K	MSLDYTKDRKTTITFDEKQLPGTPPESITTLTDLNNNNNNNNDKSKDHEIKPQELADKLSDAHSNLLPKSQIIIILSTLALASIVSFMDQTGITVGLSEIGKDLNAQQSINWAGSASLLANTVCQVLFGRMSDIFGRKNVIMTCLMILVIGDIACSVARNGIEFFVFRALAGIGNGGVSSLSMVILSDIVSLKDRGKYQGILGASVGIGNAIGPFIMGAFIKKSSWRSYYYFLAPLGFVVNVILYFCLKNNKKLNDVISRKEKFMSLDYTGILAATASLTLILIPLNGGGSTYSWDSNIVIIMFTVGGVLLIVFLGIEWKFAKLPMIPLRLFKSPSLCLLYLATFCFGATYFSFTYYMPYHFQMIKGKDEIGTAIFLLPLVLMQALSSIICGRIISFTG…
caal_b_02209	caal_b_13	604	Y	Y	Y	N	N	13	OUT	13	i72-94o109-128i135-154o164-186i199-221o226-248i269-288o298-317i338-360o370-392i399-421o431-453i545-564o	0						Yes	Yes	K	MSLDYTKDRKTTITFDEKQLPGTPPESITTLTDLNNNNNNNNDKSKDHEIKPQELADKLSDAHSNLLPKSQIIIILSTLALASIVSFMDQTGITVGLSEIGKDLNAQQSINWAGSASLLANTVCQVLFGRMSDIFGRKNVIMTCLMILVIGDIACSVARNGIEFFVFRALAGIGNGGVSSLSMVILSDIVSLKDRGKYQGILGASVGIGNAIGPFIMGAFIKKSSWRSYYYFLAPLGFVVNVILYFCLKNNKKLNDVISRKEKFMSLDYTGILAATASLTLILIPLNGGGSTYSWDSNIVIIMFTVGGVLLIVFLGIEWKFAKLPMIPLRLFKSPSLCLLYLATFCFGATYFSFTYYMPYHFQMIKGKDEIGTAIFLLPLVLMQALSSIICGRIISFTG…
caal_b_05897	caal_b_19	604	Y	Y	Y	N	N	15	IN	14	i57-76o96-116i123-142o152-174i186-208o218-240i275-297o307-324i344-366o381-403i410-429o439-461i481-500o548-567i	4.07						Yes	Yes	R	MTSYQSSNNHSSEEDKHLSGDEKTFSPSDIVEKAIVEEKSIGVEKAEILANQWKHTFWFKLLLGFSAFLCGYAYGLDSQTRYVYTAYATASWSEHSLLTTVNAITGVVAAASQPVYARLSDVLGRLELFIVAVLFYVVGTIIECQSPTINAYVAGAVLFQIGYSGIIIMLLFILSDFSSLRWRLFFTLCPSFPFIINTWISGNVTAAVGTRWKWGIGMWAFILPLSCIPLVCCMIHMRWLAGKTEEWRVFKQRKTKFQELGVAGFSKYLFWRLDVIGLLLLTVSLGCLLVPLTLAGGIKETWKKAHIIVPIVIGGVLIPVFLLWEGYGARDPIIPLHLMKDRGIWSVVSISLFFDFVFAVESNFLYTVLMVAVNESQSSATRIASLSSFVSVVTGFIFG…
capa_02455	capa_65	605	Y	Y	Y	N	N	16	IN	13	o59-78i125-144o154-176i181-203o218-237i277-299o309-326i347-369o384-406i411-430o440-462i475-497o545-567i	2.06						Yes	Yes	R	MPSSIHSDLKATSMDEEKQTYDKTFSDNTSTELEHAIEEEKSIGVLKAELLAEQWKHTFWYKLVLLISAFLVGYAYGLDSQIRYVFTGYATASWSEHSLLTTVNAITALAGAAAQPVYARLSDVFGRLELFIVSVLFYVVGTIIECQSPTINAYVAGAVLYQIGYSGVLIVLIFILSDFSSLRWRLFYAICPSLPFIINTWISGNVTSAVGMNWKWGIGMWAFIFPLACIPFVCCMIHMRWLAGRTPEWVEFKKKETLYQKFGFWGFMKYLFWKLDCIGLLLMVVSLGCLLVPLTLAGGVSEKWKQGNIIAPIVVGCVLIPVFCIWECFAKDPIIPFTLMKDRGIWSAGLISFLFDFVFAVEANLLYTVLVVAVNESQKSATRITSLGSFASTVCGGLF…
sami_a_c633_10615	sami_a_343	605	Y	Y	Y	N	N	15	IN	12	o49-71i133-155o165-182i189-211o221-243i277-299o309-328i390-409o414-433i440-462o477-499i551-573o	8.02						Yes	Yes	O	METDASRNDNLDDKSTVCYSEKVGTDINRSTKSGLHRIDAVNKVLSDYGSFTAFGITFNSLKITLLVALFLQGYCTGLGGQISQSIQTYAANSFGKHSQVGSINTVKSIVASVVAVPYARMSDRFGRIECWMFALVLYTVGEIISAATPTFAGLFAGIVIQQFGYSGFRLLATALTGDLSGLRDRTFAMNIFLIPVIINTWVSGNIVSSVAGHTTPYNWRWGYGIFCIIVPFSTLMLVLPHAYAQYIGWRNGTLPPYKLREKGQNLRQMLWKIVEDINLIGVILFSAFLVLLLLPLTIAGGATSKWREGYIIAMIVVGGCLGFIFLIWELRFAKNPFIPRVYLGDPTIYVALLMEFVWRLSLQIELEYLVTVLMVAFGESKLSAQRIAQLYNFLQSCTN…
saba_a_479.6	saba_a_192	606	Y	Y	Y	N	N	15	IN	12	o50-72i129-148o152-174i187-209o222-244i278-300o310-329i391-410o415-434i441-463o478-500i552-574o	8.68						Yes	Yes	O	MMETDPSKNDNLDDKSTAGYSEKAETEDDKSTGSGIRRIDAVNRVLSDYGSFTAFGVTFSTLKTVLLVALFLQGYCTGLGGQISQSIQTYAANGFGKHSQVGSINTVKSIVASVVAVPYARMSDRFGRIECWIFALVLYTVGEIISAATPNFGGLFAGIVIQQFGYSGFRLLATALTGDLSGLRDRTFAMNIFLIPVIINTWVSGNIVSSLAGSVAPYKWRWGYGIFCIIVPFSTLILVLPYAYAQYISWRNGTLPPFKLKEKGQNLRQTIWKFAEDINLIGIILFTAFLVLVLLPLTIAGGATSKWREGYIIAMIVVGGFLGFIFLIWELRFAKNPFIPRVYLGDPTIYVALLMEFVWRLGLQIELEYLVTVLMVAFGESTLSAQRIGQLYNFLQSCT…
saba_a_673.6	saba_a_201	606	Y	Y	Y	N	N	15	IN	12	o50-72i129-148o152-174i187-209o222-244i278-300o310-329i391-410o415-434i441-463o478-500i552-574o	8.49						Yes	Yes	O	MIETYPSKNDNLDDKSTAGYSEKAETEDDKSTGSGIRRIDAVNRVLSDYGSFTAFGVTFSTLKTVLLVALFLQGYCTGLGGQISQSIQTYAANGFGKHSQVGSINTVKSIVSSVVAVPYARMSDRFGRIECWIFALVLYTVGEIISAATPNFGGLFAGIVIQQFGYSGFRLLATALTGDLSGLRDRTFAMNIFLIPVIINTWVSGNIVSSLAGSVAPYKWRWGYGIFCIIVPFSTLILVLPYAYAQYISWRNGTLPPFKLKEKGQNLRQTIWKFAEDINLIGIILFTAFLVLVLLPLTIAGGATSKWREGYIIAMIVVGGFLGFIFLIWELRFAKNPFIPRVYLGDPTIYVALLMEFVWRLGLQIELEYLVTVLMVAFGESTLSAQRIGQLYNFLQSCT…
sace0o00308g	sace_a_242	606	Y	Y	Y	N	N	15	IN	11	i131-153o187-209i222-244o281-303i310-329o357-379i391-410o415-434i441-463o478-500i552-574o	6.89						Yes	Yes	O	MLETDHSRNDNLDDKSTVCYSEKTDSNVEKSTTSGLRRIDAVNKVLSDYSSFTAFGVTFSSLKTALLVALFLQGYCTGLGGQISQSIQTYAANSFGKHSQVGSINTVKSIVASVVAVPYARISDRFGRIECWIFALVLYTIGEIISAATPTFSGLFAGIVIQQFGYSGFRLLATALTGDLSGLRDRTFAMNIFLIPVIINTWVSGNIVSSVAGNVAPYKWRWGYGIFCIIVPISTLILVLPYVYAQYISWRSGKLPPLKLKEKGQTLRQTLWKFADDINLIGVILFTAFLVLVLLPLTIAGGATSKWREGHIIAMIVVGGCLGFIFLIWELKFAKNPFIPRVYLGDPTIYVALLMEFVWRLGLQIELEYLVTVLMVAFGESTLSAQRIAQLYNFLQSCT…
sace_b_1o4_0034g	sace_b_255	606	Y	Y	Y	N	N	15	IN	11	i129-148o152-174i187-209o222-244i278-300o310-329i391-410o415-434i441-463o478-500i552-574o	6.61						Yes	Yes	O	MLETDHSRDDNLDDKSTVCYNEKTDSNVEKSTTSGLRRIDAVNKVLSDYSSFTAFGVTFSSLKTTLLVALFLQGYCTGLGGQISQSIQTYAANSFGKHSQVGSINTVKSIVASVVAVPYARMSDRFGRIECWIFALVLYTVGEIISAATPTFGGLFAGIVIQQFGYSGFRLLATALTGDLSGLRDRTFAMNIFLIPVIINTWVSGNIVSSVAGNVAPYKWRWGYGIFCIIVPISTLILVLPYVYAQYISWRNGKLPPLKLKEKGQTLRQTLWKFAEDINLIGVILFTAFLVLVLLPLTIAGGATSKWREGHIIAMIVVGGCLGFIFLIWELRFAKNPFIPRVYLGDPTIYVALLMEFVWRLGLQIELEYLVTVLMVAFGESTLSAQRIAQLYNFLQSCT…
sace_d_01250	sace_d_272	606	Y	Y	Y	N	N	15	IN	11	i129-151o155-177i190-212o222-244i278-300o310-329i391-410o415-434i441-463o478-500i552-574o	6.89						Yes	Yes	O	MLETDHSRNDNLDDKSTVCYSEKTDSNVEKSTTSGLRRIDAVNKVLSDYSSFTAFGVTFSSLKTALLVALFLQGYCTGLGGQISQSIQTYAANSFGKHSQVGSINTVKSIVASVVAVPYARISDRFGRIECWIFALVLYTIGEIISAATPTFSGLFAGIVIQQFGYSGFRLLATALTGDLSGLRDRTFAMNIFLIPVIINTWVSGNIVSSVAGNVAPYKWRWGYGIFCIIVPISTLILVLPYVYAQYISWRSGKLPPLKLKEKGQALRQTLWKFADDINLIGVILFTAFLVLVLLPLTIAGGATSKWREGHIIAMIVVGGCLGFIFLIWELRFAKNPFIPRVYLGDPTIYVALLMEFVWRLGLQIELEYLVTVLMVAFGESTLSAQRIAQLYNFLQSCT…
sapa_c416_24437	sapa_366	606	Y	Y	Y	N	N	15	IN	12	o50-72i132-161o187-209i222-244o281-303i310-329o357-379i391-410o415-434i441-463o478-500i552-574o	7.49						Yes	Yes	O	MVETDLSRNDNLDDKSTVCYSEKADTDVDKSTASGLRRIDAVNRVLSDYGSFTAFGVTFSSLKTALLVALFLQGYCTGLGGQISQSIQTYAANSFGKHSQVGSINTVKSIVASVVAVPYARMSDRFGRIECWIFALVLYTVGEIISAATPTFGGLFAGIIIQQFGYSGFRLLATALTGDLSGLRDRTFAMNIFLIPVIINTWVSGNIVSSVAGHTAPYKWRWGYGIFCIIVPFSTLILVLPYAYAQYISWRNGKLPPLRLREKGRTLRQTLWKFAEDVNLIGVILFTAFLVLVLLPLTIAGGATSKWKEGHIIAMIVVGGCLGFIFLIWELRFAKNPFIPRVYLGDPTIYVALLMEFVWRLALQIELEYLVTVLMVAFGESTLSAQRIAQLYNFLQSCT…
klpo_416.5	klpo_115	607	Y	Y	Y	N	N	14	IN	14	i61-80o95-117i122-142o152-174i179-201o216-235i274-296o306-328i349-371o386-403i410-432o436-455i476-498o546-568i	1.16						Yes	Yes	P	MEINIKHNQKENTEFEYSEELPSSTSESDHISSHSDAESDKFGVHNVEIYAKYYSTPVKRFLIFFSLFTIAYAYGLDNSVRGTYQTLATSSYNQHSLLSTVSCIKAVISAAAQIWFARSADMFGRTTILMISIVFYVVGTVVESQAVDVSKFAAGACLYAVGHSAIVLFSEVYVADFSNLNWRVTAAAAPLLPNVINTWISGDITAAIDENWKWGIGMWAFIFPLSCIPMGACILHMKYLAKKNKDDLKVAFKKPEHYTWSQYLVDVFFWKLDLVGLLLLVAIFGMILIPFTLAGGEEKVWSTARIIVPEVLGWAFALPLFLVWEIKFARYPLTPKDALKNRGIVSALVLVLFLQFAYQMQSTYLYTVLLVAVDESKKSATRINKLFSFVSVITGFLSG…
klth0d18150g	klth_136	607	Y	Y	Y	N	N	15	IN	14	i51-70o90-110i117-136o146-168i175-197o212-231i271-293o303-320i340-362o377-399i406-425o435-457i470-492o541-563i	9.09						Yes	Yes	T	MSKDNASSAHADLKNEVYVDVEKVTPGCTLKTTKSLVIRKTEIMAAQYDRWYHHAIILFSAFICGYGYGLDGSVRYVYTSYAVSSYSDHPLISTITVVTAIISAASQIVFARLSDVFGRLSLFITALLFYAVGTIIQSQATDVQKYAAGAIFWSTGYVGLLLILILILSDFSSLRWRLVYQFAPSWPYIINTWFAGTVTARANPQEHWSWDIAMWAFIVPLSALPMIFCMLHMRFKARKTEQWAAIKDEKSFFQSHGLIRTLVELFWKLDIVGVLLMTISVGCILAPLTLAGGVKSKWSNPHLIGPLVLGFVLLPLFMIWESKAAKYPVVPYGLIKDRAVWGALGCQFLIGFIYNAVAGYIYTILIVAVNESVKSATVISSLSSFVSTVASTFFSLYIT…
pist_igi19986137	pist_186	607	Y	Y	Y	N	N	14	IN	13	i45-67o87-109i116-133o143-165i172-194o199-221i241-260o270-292i313-335o345-367i372-394o399-416i519-541o	18.12						Yes	Yes	B	MSRDSSTEAPQALVEDPEKQSQKKVFIESDAGDGTKREDQYLHGIHLVFCFIAVCLSLFLEALDQTIVATILTTVGNKFDDFDKVGWLASGFLLAMAVCIQPFGKFSIIFGRKYTMVTAIVLFEAGSLMCALAKNMNVLIGGRVLAGIGAAGIQGMVFVIVTEVVPIEKRPIGMAIVSCIFAVASVLGPLIGGAFTSHVSWRWAFYINLPIGGIALAFLLWAFNPPKCTSSIVEELKTFDYFGTFLLISGCVVFLLALTFGGNDFSWHSAAVILCFVLGGLLLIAFIIWNGWFSKNQIIAVELIKIPQVVASIFAISGIFAAFILSMVFLPIYFQVIHGASAMGAGLHLLPMIVAVVLSSICSGVAIQKSKYVKPFSLVAGILGPIGFGLLAILGVDTS…
capa_02454	capa_64	608	Y	Y	Y	N	N	14	IN	13	o60-79i126-145o155-177i184-203o218-240i279-301o311-330i351-373o383-405i412-431o441-463i476-498o546-568i	1.19						Yes	Yes	R	MSSSVNTEVKASSMDEEKQIYDDKHTPDNTSSELEHAIEEEKSIGVLKAELLAAQWKHTFWYKLVLLISAFLVGYAYGLDSQIRYVFTGYATASWSEHSLLTTVNAITALTAAASQPVYARLSDVFGRLELFIVAVLFYVVGTIIECQSPTINAYVAGAVLYQIGYSGVLIVLLFILSDFSTLRWRLFFSICPALPFIINTWISGNVTSAVGMNWKWGIGMWAFIFPLACIPFVCCMIHMRWLAGRTPEWVEFKKKETLYQKFGFWGFMKYLFWKLDCIGLLLMVVSLGCLLVPLTLAGGVSEKWKQGNIIAPIVVGCVLIPVFCIWELFAKDPIIPVTLMKDRGIWSAGLISLLFDFVFAVEASFLYPVLVVGVNESQKSATRITTLTSFASTLCCML…
catr_03960	catr_82	608	Y	Y	Y	N	N	14	IN	14	i64-86o106-128i135-157o161-183i190-212o216-238i259-278o288-310i323-345o360-382i389-411o421-440i461-483o536-558i	0.03						Yes	Yes	B	MASNEPVLTQSSEPTPINTVEDTITPNQEQLERHDTNQSKQKFKESDAGDGTRKEDHYLRGPRLILCFISLFLCLFLFALDQTIIATILTTVGTKFNSFAQVGWLSSGFLLAMAVFIQPFGKLSIIIGRKWAMVVAVILFEAGSLMCALANSMNVLIGGRVLAGVGGAGINSGVFVIASEVLPINKRPFALSIFAITFAVASVLGPLIGGAFTSHVTWRWAFYINLPVGGVALIVFLYSFRPPRPKVDMKQEMKRFDYFGTFLLISGCVVFLLALTFGADEFPWDSGAVISCFIIGPVLLIAFCIWNFKFSKNQIIGTEVVKVPQIIASTLSISGIFTAFIMSMIYGSIYFQVIQDSSPLGAGLHLLPTIVSVVLCSLFSGIMVQKFRYVKPFNIASGI…
yali0f28017g	yali_396	608	Y	Y	Y	N	N	14	IN	14	i70-92o107-129i136-158o162-184i196-218o223-245i266-288o298-320i341-363o378-400i407-424o439-461i474-493o555-574i	0						Yes	Yes	L	MGAKDETISPTTFSNLSDSSNTRSGTDNSPENDIIDGAHEKDAATTDVTPDTDAVARPTGPPPISNAKKGLIAGLLSLSVLIVALDQTIVTTSLPDIVAALKSSSGYSWVGAAYTLACAGVLPAYGRFADIFGRKITLMVAILLFILGSGICGGASSINMLIGGRVVQGLGGGGISALVNIIISDIVALHQRGAFMGMLGATWAIGGAIGPLIGGALTQNVSWRWCFYLNLPIAGFTMCMLFLLLKNNKGLEYENDTRTVWQKLLKIDFCGIILVAGATVLLLLALDWGGTTHPWGSGIIIAFLVVAFVLYGIFLTLEWFQDQRENYPRPIMPPSLFANKTRLGGYLFTFFHSIVFMCISYFMPFMYQSVYGKSPMGSAVYLLPQAFVTGGLSAGAGIF…
pist_igi16603947	pist_177	609	Y	Y	Y	N	N	16	IN	12	o63-85i136-155o161-183i196-218o223-245i265-287o291-313i334-356o371-389i394-416o426-445i543-565o	0						Yes	Yes	B	MSLASDDKESILPTSKDYGSTPLSQDNSEDSVAVNEKGDIDTSNKKKYYESNAGDGSRAEDQHLTGLTLAVTLVSCVSCLFLVALDQTIVSTILTQVGDKFKEFEKIGWLTSGYLLPMATLAPSYGKVGIAFGRKYTLLVAVIVFEIGSLISGLSNSMSMLIGGRVIQGIGGGCVQAMVVVILTESVPISRRPLSYMLLGVTFSLSSVLGPFIGGAFATHVSWRWCFYINIPIGGMAAALLIFGFHPPKPEGNIRQKLAKIDYSGTFLLTVGLVLVLLGLTFGGIDFPWKSAAVICSFVIGGLFLIAFCVWNFKFSKNPIIIPQIVRIPPLMAACISGSFNFGFFLANFTYLAVYFQVIFGATAWKSGVDLLPMIIAVTMTSILNGVFIKFTRYVKITM…
klwa_265-snap.3	klwa_152	610	Y	Y	Y	N	N	15	IN	12	o54-73i94-114o119-136i149-171o215-234i274-296o306-323i343-365o380-402i409-428o438-460i549-566o	6.51						Yes	Yes	T	MTFDKEGFNVETLADEEKNNLGVSQHNDPIKKLQSTKSLNIRKTELMASCYDRWYHHVFLLFAAFLCGYGYGLDGNIRSVYTSYAAASYAAHPLISTLSVVTGVMSAASQIFFARLSDVFGRLSLFVTAIAFYVVGTIIQSQAYDIQRYAVGSVFWSIGYVGILLMLILIVSDFSSLRWRLLYQFAPSWPGIINTWIAGTITARSNPQEKWSWNIGMWAFIIPLTCLPMILCMLHMRFKARRTEQWAELRNERSYYQTHGLIKTLIELFWKVDVVGILLMTASIGCVLAPLTLAGGTGSKWQNPRVISPFVLGFVLLPIFLIWEKKWARDPIIPYDLIKDRAVWASLNSQFLIGFIYMMAAGYIYNILIVGVNESIKSATTITILSSFVATAASPPFCL…
catr_04131	catr_83	611	Y	Y	Y	N	N	14	IN	14	i68-90o110-132i139-161o165-187i194-216o220-242i263-282o292-314i334-356o366-388i393-415o425-444i465-487o541-563i	0						Yes	Yes	B	MSQHTPTTSQPQSSINDDNDIASLVISPQEQLHDLEKQQTNASSKKFKEADAGDGTSKEDHYLHGTQLILCFVSLFLVLFIFALDQTIIATILTTVGTKFNSFAQVGWLSSGFLLAMAVFIQPFGKLSIIIGRKWAMVVAIILFEGGSLMCALASSMNVLIGGRVLAGVGGAGINSGVFVIASEVVPINKRPFALSIFSVTFAIASVLGPLIGGAFTSHVTWRWAFYINLPVGGLALAVFLYSFRPPTPKVDIKAELLRFDYFGTFLLISGCVVFLLALTFGTEEFPWNSSAVISCFVIGPVLLIAFCIWNFGFSKNQIIGTEVVKVPQIIASTLCISGMFSAFIMSLIYGSIYFQVIKDASPLGAGLHLLPTVIAVVISSMASGILVQKLRFVKPYNI…
klla0d19941g	klla_108	611	Y	Y	Y	N	N	14	IN	14	i59-81o96-113i120-139o149-171i183-205o209-231i272-294o304-326i356-378o393-415i424-442o452-471i501-520o564-583i	3.93						Yes	Yes	B	MDQKLQQEESLNNSMDGPMSKNAIMQVEVTADNASIDANTPDHNDNSNVRLMSGLRLYVCVAALVLATFIFALDVFIVNTIIDSVSASLGGYSKSGWLIAGYSLPNSLFSLIWGRTASLLGFQASMTLSIFIFEVGSIVSASATSMDNLIVGRVIAGVGGSGLQTLSLVIGSSIVEEKNRAMIVSIVMSAFAAASLIGPFVGGAFTTHVIWRWCFWINLPIGAVTALLFYFTYNPKRLSAASRFTSCFKSVKALSFEKLASWETYRCMGKNLLFRFDIVGFATGCAGVCLLLLGLTLGGEDDSWKSAIVICFLIVGFLLSVLSVVYDFYIFDKINPEPSNLSFRPMLVKGLLNNRFILLPNLVTCASAIAFSGYMLYSVQFFQLVMGSSAWNAGLHLIP…
klwa_298-snap.3	klwa_154	611	Y	Y	Y	N	N	15	IN	14	i56-78o98-120i125-144o154-176i183-205o220-242i279-301o311-328i348-370o385-407i414-433o443-465i478-500o552-571i	1.53						Yes	Yes	S	MVMSMKKVLDDEAIGLECSDLDGGSSSEKPSLTKGDKGRQQYDYMKVKEMEIIKDVCSGNLARVFLLASAFLCGFAYYLDMVTRSVYTTYAANSYEKHSLLSTIQVINSVVGVGAQISFARLSDVFGRLQMFVVGTILYVVGTIIQSQAHDVKVYAVGAIFYNTGFVGVSLLLILVLSDMSPLRWRLFYQFTASFPCIIISWISGDIVEAANPMKNWSWDIGMWAFIFPLSSLPFITYLFYATHISSKTKKWKDLRNKVETHKRNIILVVKDIFNQIDIVGTVLVTAALGLILVPLTLAGGVSERWHEPGIIATLVIGIALLLVFLFWEAKFAKNAALPFNLLKDRGVWASIVAAFLEKMIYAMISDYLYPVLLVSVNETNKSATRIVWLPTFMACLCS…
sakl0c12122g	sakl_307	611	Y	Y	Y	N	N	15	IN	14	i49-71o86-108i113-133o143-165i170-192o207-226i266-288o298-316i336-353o373-395i402-421o425-447i468-490o541-560i	11.54						Yes	Yes	P	MSDSDIKKTVTEGSVAPKDTWSIKTSDSKGKDAGVHNIEIYADQYKSPYYRVALFFSIFLVAYAYGLDGNIRYTFQAYATSSYSQHSLISTVNCIKTVIAAAGQICFARASDVFGRLSILIIAVLFYVVGTVIESQATNVSRFAAGACFYQLGLTGIILILEVIVMDFSNLNWRLVASFVPALPFIINTWISGDVTSAIGTNWEWGIAMWAFILPLSCIPLVCCMLHMRYLAHKNAPENLMSEFKLYKQMPWSEYLVEIFFWKLDFLGLLLLCVSFGLVLIPFTLAGGLQTKWKSASIIVPEVLGWCLALPLFLLWEGKYARNPLTPWDLIKDRGIFSALIIAFLINFIWYMQGDYMYTVLIVAVHESIKSATRIVSLYSFVSVITGTLLGFVIVKVRR…
yali0d15972g	yali_387	611	Y	Y	Y	N	N	12	OUT	13	i67-84o104-126i133-152o156-178i191-209o224-246i281-300o310-332i353-375o385-407i414-432o477-499i553-572o	0.07						Yes	Yes	M	MLNTCTNTTFTNNTMWAVQNPIRQAERDETDPPSPNPKWLSVAGDGQQTRAAAEMEQITSLWNRTDFWLAWASMFLVSIALALEKMTFKVYSTFATSDFNEMSLLSALNVVQAVMYTATMTIMAKFADVLGRFESFLLCVILFTMGEIMLAASSNISTYFAAHIFYVFGQVGIRFLQQVFAADTSSLRNRLFFVVIPNFAYIFVPWCSAPITNAIIKHSTWKWGYGMWCIILPVVSVPVLVILFRLKRRVKVVNGKKYDKEKYKGSRWNFIKERLLEFDMIGLVLFTGGLSLLFLAVTLVKSQDSWKQAHVLSMIIIGPILLILFPFWEMYPKYPFLPFSAMKNKTLITGCSFCLVYSIAQNLYNPYYFPWLLVCKGLSVTAASNTSATLMVASVASSV…
yali0f20922g	yali_394	611	Y	Y	Y	N	N	15	IN	11	i46-68o114-136i171-193o203-225i252-274o278-300i320-342o352-374i386-404o445-467i521-543o	13.93						Yes	Yes	M	MQSFKHYLQVVFNPQVERAHDEDDTNVTDGVKEMEHLNKIFSKTELVFAWCSLLLVSVCIALESQTVNVYSTFATSHFNELSLLSALAVVKSVMYTASRPTVAKLADVLGRFEALVISVVFFTVGFIMLAACQNIGTYFAAHIFYVSGQVGIQFMEQVFAADTSSLKNRMFFVSLPNFAYLFAPWIAAPITNAITKHSTWRWGYGMWCIVMPVVAIPVCGIMLRLKFKARRLGLEYGKSVRNFKETMRQFDFIGLILFTGGLTLLFLAVTLATGPKSWSQAHILAMIVIGPILLVVFPFWEMVPKYPFMPFYIIKNRTMFTCCFLICCYSIAYFLYGTYYMPWLMVCKNLSVTAATNTSVCFVVASTVSSFVGAAYTKLTNKVKPVVCAGAAIYLLGLG…
sami_b_c2470.2	sami_b_353	612	Y	Y	Y	N	N	14	IN	14	i58-77o92-114i119-138o148-170i182-204o214-236i273-295o305-327i347-369o379-401i408-427o437-459i472-494o542-564i	5.4						Yes	Yes	S	MMDPNNIYLSRKEKNGVELCVAEKNDPESDSFSESFIGFKIEESELISSQFNSLTYRILILSTAFLCGFGFSLDATLRSTYTGYATNSYAEHSLLSTIQVINAVVSVGSQVVFSRLSDYFGRLELFTVASILYIIGTIVQSQAYSVSIYAAGAVFYNCGYVGVSLILTLILSDFSTLKWRIFYQYSSYWPYIIIPWVSGNIITAAKPEKNWTWDIAMWAFIFPLSSLPLYCLIIYLKMKSVKTPEWKALKERAHSVKRGFFKNIIFLFWELDVIGIVLITVSTGCILVPLTLAAGASEKWRSSKIIDTLVSGGVLFLISMFWEASYAHNPLLPFKLLKDRGIWAPLGVAFFNYFTFYIACDFLYPVLLVSMNESSTSAARILNLPDFVASTASPFYSLL…
sace0g11000g	sace_a_234	613	Y	Y	Y	N	N	14	IN	13	o69-91i104-126o136-153i158-180o190-212i224-246o294-316i329-351o378-400i413-435o445-467i474-496o585-604i	0						Yes	Yes	B	MKGEPKTYSMSDLSYYGEKAQQQNEKQQKQYVVRRNSTQSTSKQNVSVVLEDNASESNELPKGFILYASLIALALSLFLAALDIMIVSTIIEEVAKQFGSYSEIGWLFTGYSLPNALLALIWGRIATPIGFKETMLFAIVIFEIGSLISALANSMSMLIGGRVIAGVGGCGIQSLSFVIGSTLVEESQRGILIAVLSCSFAIASVVGPFLGGVFTSSVTWRWCFYVNLPIGGLAFFLFLFFYNPGLSTFQETMDNIRKFPSQFIEIVRNVAYHLLKIKGFSKLNGWRKPFMELIFMYDIIEFVFCSAGFTCILLAFTFGGNRYAWNSASIIILFIIGIVLVVLAGIYDFLVFPKFNIVKATPHYQPLMSWTNIKKPGIFTVNIALFLTCAGYISQFTYI…
sace_b_1g1_5567g	sace_b_248	613	Y	Y	Y	N	N	14	IN	13	o69-91i104-126o136-153i158-180o190-212i224-246o294-316i329-351o378-400i413-435o445-467i474-496o585-604i	0						Yes	Yes	B	MKGEPKTYSMSDLSYYGEKAQQQNEKQQKQYVVRRNSTQSTSKQNVSVVLEDNASESNELPKGFILYASLIALALSLFLAALDIMIVSTIIEEVAKQFGSYSEIGWLFTGYSLPNALLALIWGRIATPIGFKETMLFAIVIFEIGSLISALANSMSMLIGGRVIAGVGGCGIQSLSFVIGSTLVEESQRGILIAVLSCSFAIASVVGPFLGGVFTSSVTWRWCFYVNLPIGGLAFFLFLFFYNPGLSTFQETMDNIRKFPSQFIEIVRNVAYHLLKIKGFSKLNGWRKLFMELIFMYDIIEFVFCSAGFTCILLAFTFGGNRYAWNSASIIILFIIGIVLVVLAGIYDFLVFPKFNIVKATPHYQPLMSWTNIKKPGIFTVNIALFLTCAGYISQFTYI…
sace_c_01814	sace_c_260	613	Y	Y	Y	N	N	14	IN	13	o69-91i104-126o136-153i158-180o190-212i224-246o294-316i329-351o378-400i413-435o445-467i474-496o585-604i	0						Yes	Yes	B	MKGEPKTYSMSDLSYYGEKAQQQNEKQQKQYVVRRNSTQSTSKQYVSVVLEDNASESNELPKGFILYASLIALALSLFLAALDIMIVSTIIEEVAKQFGSYSEIGWLFTGYSLPNALLALIWGRIATPIGFKETMLFAIVIFEIGSLISALANSMRMLIGGRVIAGVGGCGIQSLSFVIGSTLVEESQRGILIAVLSCSFAIASVVGPFLGGVFTSSVTWRWCFYVNLPIGGLAFFLFLFFYNPGLSTFQETMDNIRKFPSQFIEIVRNVAYHLLKIKGFSKLNGWRKLFMELIFMYDIIEFVFCSAGFTCILLAFTFGGNRYAWNSASIIILFIIGIVLVVLAGIYDFLVFPKFNIVKATPHYQPLMSWTNIKKPGIFTVNIALFLTCAGYISQFTYI…
sace_d_00798	sace_d_271	613	Y	Y	Y	N	N	14	IN	13	o69-91i104-126o136-153i158-180o190-212i224-246o294-316i329-351o378-400i413-435o445-467i474-496o585-604i	0						Yes	Yes	B	MKGEPKTYSMSDLSYYGEKAQQQNEKQQKQYVVRRNSTQSTSKQNVSVVLEDNASESNELPKGFILYASLIALALSLFLAALDIMIVSTIIEEVAKQFGSYSEIGWLFTGYSLPNALLALIWGRIATPIGFKETMLFAIVIFEIGSLISALANSMSMLIGGRVIAGVGGCGIQSLSFVIGSTLVEESQRGILIAVLSCSFAIASVVGPFLGGVFTSSVTWRWCFYVNLPIGGLAFFLFLFFYNPGLSTFQETMDNIRKFPSQFIEIVRNVAYHLLKIKGFSKLNGWRKLFMELIFMYDIIEFVFCSAGFTCILLAFTFGGNRYAWNSASIIILFIIGIVLVVLAGIYDFLVFPKFNIVKATPHYQPLMSWTNIKKPGIFTVNIALFLTCAGYISQFTYI…
sace_e_2117	sace_e_289	613	Y	Y	Y	N	N	14	IN	13	o69-91i104-126o136-153i158-180o190-212i224-246o294-316i329-351o378-400i413-435o445-467i474-496o585-604i	0						Yes	Yes	B	MKGEPKTYSMSDLSYYGEKAQQQNEKQQKQYVVRRNSTQSTSKQYVSVVLEDNASESNELPKGFILYASLIALALSLFLAALDIMIVSTIIEEVAKQFGSYSEIGWLFTGYSLPNALLALIWGRIATPIGFKETMLFAIVIFEIGSLISALANSMSMLIGGRVIAGVGGCGIQSLSFVIGSTLVEESQRGILIAVLSCSFAIASVVGPFLGGVFTSSVTWRWCFYVNLPIGGLAFFLFLFFYNPGLSTFQETMDNIRKFPSQFIEIVRNVAYHLLKIKGFSKLNGWRKLFMELIFMYDIIEFVFCSAGFTCILLAFTFGGNRYAWNSASIIILFIIGIVLVVLAGIYDFLVFPKFNIVKATPHYQPLMSWTNIKKPGIFTVNIALFLTCAGYISQFTYI…
saca_705.26	saca_227	614	Y	Y	Y	N	N	13	OUT	13	o75-94i137-156o166-188i200-222o232-254i281-303o318-336i356-378o393-415i422-441o445-467i488-510o562-581i	0						Yes	Yes	P	MNFNQVTSTFEVSSDHVPANDSGKVELTGKASAIKINELSSSAASSTIGSEYIENSGVHNAEIYCKYYSHPIKRIMVFSSLFLIAFAYGLDNSVRTTYQTMATSSYSQHSLLSTVTCIKKVISAAAQLWFARSADMFGRPTILTISIIFYVIGTIIECRAFDVSRYAAGACIFSLGHAGIVLVSELYVADFSNLNWRVTAAAAQVLPNVITTWISGNITGAIDKNWEWGIGMWAFIFPLSCVPLIICIIHMRYLARKNNENLKVVFQKPNYMTWKEYCIDIFFWKLDIIGLILLVAFFSLILVPFTLAGSLTWKSPKIIVPEVLGWVLAIPLYLIWELKYARYPLTPWNSIKDRGIWAPLIINLFQEFAYYMQNTYMLTVLLVAVGQSKKSATRIIKFY…
klth0a01562g	klth_121	615	Y	Y	Y	N	N	16	IN	14	i60-82o97-119i126-145o155-177i184-203o218-240i278-300o310-327i347-366o386-408i415-432o442-459i480-502o550-572i	1.14						Yes	Yes	P	MVSFSILLHSGKNSRNKLKKMSLEGHPAKDAKDHAEQILARRKDAGVNNIEVYAAQYSHFAYRVALFFSLFLVAYAYGLDGMVRSSLQAYATSSYGSHSLLATINCVKAVIAAAGQICFARASDIFGRMTILALAVVLYAVGTIIDSQATNITRYAAGACIYQLGYTGIILILEIIAMDFSNLNWRLMASFVPALPFIINTWISGNALEALGMNWKWGIGMWAFIVPLSCVPLFACILHMRFLAHKNAKDQLESEVLLYKHMPWSQYLVEVFFWRLDLLGLLLVCVVFGCILVPFTLAGSLQSKWKRAEIIVPEVIGWCVALPLFLLWEGKYSRHPLVPWSLVKDRGIWSALIIAIHINFVWYMQGDYMYTVLMVAVNETAKSAARITSLYSFVSVITG…
pist_igi16606996	pist_180	615	Y	Y	Y	N	N	15	IN	14	i65-84o99-118i131-150o165-187i192-210o220-242i283-305o315-332i352-374o389-411i418-435o445-467i480-502o553-575i	0.01						Yes	Yes	R	MSDIHRDTLERHVSAEVHKSLSDDTATKESLDVSNDVQDASSEVEEKSIGVLKAEIIAAQWAGKWYYQAILLFSAFLVGYGYGLDGQIRYVFTGYATASYAEHSLLTTIGVVTAVAAAACQPVYARLSDVFGRFELFIVSIVFYVVGTIIESQSKSVQIYAAGSVFYQIGYTGVILIIMCILADFSSLKWRLFYLFVPTFPFIINTWISGDVTSALGMDWSWAIGMWAFIFPLLCLPMIGCMLHMRWLAGRTEEWRQFRIRQTKFQELGPVGFAVYLFWKLDIIGLLLLIVCLGCLLVPLTIAGGVKSKWQDGSIIAPIVIGGLLLPVFGFWESYGARHPIAPFHLLKDRGVWAALVISFLLNFISAIESSYLYAVLLVAVDETQKSATRITSLSSFVS…
sace0c00110g	sace_a_230	615	Y	Y	Y	N	N	15	IN	12	o60-79i122-141o151-173i185-207o217-236i276-293o308-325i345-367o382-404i411-430o440-462i545-567o	1.76	12	14	14	15	14	Yes	Yes	S	MSSSVVGASSNKKSGIRQSCEIIERERHSNDDTYSMTSTFFKLKENEIMSAQFDSLKYKILLISTAFVCGFGISLDYTLRSTYTGYATNSYSEHSLLSTVQVINAVVSVGSQVVYSRLSDHFGRLRLFLVATIFYIMGTIIQSQATRLTMYAAGSVFYNCGYVGTNLLLTLILSDFSSLKWRMFYQYASYWPYIIIPWISGNIITAANPQKNWSWNIAMWAFIYPLSALPIIFLILYMKYKSSKTAEWRSLKEQARKERTGGLFENLVFLFWKLDIVGILLITVSLGCILVPLTLANETSQKWHNSKIIATLVSGGCLFFIFLYWEAKFAKSPLLPFKLLSDRGIWAPLGVTFFNFFTFFISCDYLYPVLLVSMKESSTSAARIVNLPDFVAATASPFY…
sace0k07414g	sace_a_238	615	Y	Y	Y	N	N	15	IN	12	o60-79i122-141o151-173i185-207o217-236i276-293o308-325i345-367o382-404i411-430o440-462i545-567o	1.76	12	14	14	15	14	Yes	Yes	S	MSSSVVGASSNKKSGIRQSCEIIERERHSNDDTYSMTSTFFKLKENEIMSAQFDSLKYKILLISTAFVCGFGISLDYTLRSTYTGYATNSYSEHSLLSTVQVINAVVSVGSQVVYSRLSDHFGRLRLFLVATIFYIMGTIIQSQATRLTMYAAGSVFYNCGYVGTNLLLTLILSDFSSLKWRMFYQYASYWPYIIIPWISGNIITAANPQKNWSWNIAMWAFIYPLSTLPIIFLILYMKYKSSKTAEWRSLKEQARKERTGGLFENLVFLFWKLDIVGILLITVSLGCILVPLTLANETSQKWHNSKIIATLVSGGCLFFIFLYWEAKFAKSPLLPFKLLSDRGIWAPLGVTFFNFFTFFISCDYLYPVLLVSMKESSTSAARIVNLPDFVAATASPFY…
sace_c_04015	sace_c_264	615	Y	Y	Y	N	N	15	IN	12	o60-79i122-141o151-173i185-207o217-236i276-293o308-325i345-367o382-404i411-430o440-462i545-567o	1.76						Yes	Yes	S	MSSSVVGASSNKKSGIRQSCEIIERERHSNDDTYSMTSTFFKLKENEIMSAQFDSLKYKILLISTAFVCGFGISLDYTLRSTYTGYATNSYSEHSLLSTVQVINAVVSVGSQVVYSRLSDHFGRLRLFLVATIFYIMGTIIQSQATRLTMYAAGSVFYNCGYVGTNLLLTLILSDFSSLKWRMFYQYASYWPYIIIPWISGNIITAANPQKNWSWNIAMWAFIYPLSALPIIFLILYMKYKSSKTAEWRSLKEQARKERTGGLFENLVFLFWKLDIVGILLITVSLGCILVPLTLANETSQKWHNSKIIATLVSGGCLFFIFLYWEAKFAKSPLLPFKLLSDRGIWAPLGVTFFNFFTFFISCDYLYPVLLVSMKESSTSAARIVNLPDFVAATASPFY…
sace_d_05343	sace_d_281	615	Y	Y	Y	N	N	15	IN	12	o60-79i122-141o151-173i185-207o217-236i276-293o308-325i345-367o382-404i411-430o440-462i545-567o	1.76						Yes	Yes	S	MSSSVVGASSNKKSGIRQSCEIIERERHSNDDTYSMTSTFFKLKENEIMSAQFDSLKYKILLISTAFVCGFGISLDYTLRSTYTGYATNSYSEHSLLSTVQVINAVVSVGSQVVYSRLSDHFGRLRLFLVATIFYIMGTIIQSQATRLTMYAAGSVFYNCGYVGTNLLLTLILSDFSSLKWRMFYQYASYWPYIIIPWISGNIITAANPQKNWSWNIAMWAFIYPLSALPIIFLILYMKYKSSKTAEWRSLKEQARKERTGGLFENLVFLFWKLDIVGILLITVSLGCILVPLTLANETSQKWHNSKIIATLVSGGCLFFIFLYWEAKFAKSPLLPFKLLSDRGIWAPLGVTFFNFFIFFISCDYLYPVLLVSMKESSTSAARIVNLPDFVAATASPFY…
sace_e_0517	sace_e_285	615	Y	Y	Y	N	N	15	IN	12	o60-79i122-141o151-173i185-207o217-236i276-293o308-325i345-367o382-404i411-430o440-462i545-567o	1.76						Yes	Yes	S	MSSSVVGASSNKKSGIRQSCEIIERERHSNDDTYSMTSTFFKLKENEIMSAQFDSLKYKILLISTAFVCGFGISLDYTLRSTYTGYATNSYSEHSLLSTVQVINAVVSVGSQVVYSRLSDHFGRLRLFLVATIFYIMGTIIQSQATRLTMYAAGSVFYNCGYVGTNLLLTLILSDFSSLKWRMFYQYASYWPYIIIPWISGNIITAANPQKNWSWNIAMWAFIYPLSALPIIFLILYMKYKSSKTAEWRSLKEQARKERTGGLFENLVFLFWKLDIVGILLITVSLGCILVPLTLANETSQKWHNSKIIATLVSGGCLFFIFLYWEAKFAKSPLLPFKLLSDRGIWAPLGVTFFNFFTFFISCDYLYPVLLVSMKESSTSAARIVNLPDFVAATASPFY…
sapa_c403_13053	sapa_363	615	Y	Y	Y	N	N	14	IN	13	o60-79i122-141o151-173i185-207o217-239i271-293o308-325i345-367o382-404i411-430o440-462i475-497o545-567i	1.36						Yes	Yes	S	MSSGVISSSNDKKCETRQFYEVTEREKHTNDDTYSITSTFFKLKENEIISAQFDSLKYKILLIITSFLCGIGLSLDYTLRSTYTGYATNSYSEHSLLSTVQVVNAVVSVGSQVVFSRLSDYFGRLKLFSIATIFHIMGTIIQSQATSLTMYAIGSVFYNCGYVGVNLLLILILSDFSSLKWRMFYQYTSYWPYIIIPWISGSIITAANPEKNWSWNIAMWAFIYPLSALPIMFLILYMTYKSSKTPELRSLKEQARKEKISGLFRNLMFLIWKLDVVGIVLITVSLGCVLVPLTLANEVSQKWQNPKIIGTLVVGGCLFVIFVFWEAKFARAPLLPFKLLSDRGIWAPLGVTFFNFFTFFISCDYLYPVLLVSMKESSTSAARIVNMPDFVAATASPFY…
klth0d00506g	klth_133	616	Y	Y	Y	N	N	15	IN	15	i58-77o97-119i126-145o155-177i184-206o221-243i279-301o311-328i348-370o385-407i414-433o443-465i478-500o515-534i554-571o	1.96						Yes	Yes	T	MSIEKETATGVQSSAYPIEADDKDSHRELNEYGLPDKLRVTRHIVIKKTEILAAQYDSWYYRVILLFAAFICGYGYGLDGNIRYIYTGYATNAYSEHSLLSTIGVVNNVIGAASQLVYARLADTFGRLSLFITAIVFYAVGTIIQSQAYDVQRYAAGAVFYNIGYVGVILVLLLMLSDFSSLRWRLLYTIVPTWPFIINTWISGNITSAAKPETNWSWDIGMWAFIFPLSCVPLIACMIHMRIKARKTPEWIALKQEKSYFQTNGLWDTLVELFWKLDVVGVLLLIATLGCILVPLTLAGGYNSKWNNPHIIGPFVLGFVLVPILMFWEMRWARDPLVPYGLIKDRGVWSALAISFLNYFIFALAAGYLYAILLVAVDESVKSATRISSLSSFVSVVWS…
sakl0g03300g	sakl_316	616	Y	Y	Y	N	N	15	IN	14	i64-86o99-121i128-145o155-177i184-206o221-243i279-301o311-328i348-370o385-407i414-433o443-465i482-504o549-571i	1.5						Yes	Yes	T	MCKGLAISQAGCVPEHTPSDNEKQTYNELNEYGIPDKLKSTKSLVIRKTEILAAQYDTWFYRSILLFSAFLCGYGYGLDGSVRYIYTGYATNSYAEHSLLSTIAVINAVISAAAQIVYARLADVFGRLYLFITAVIFYVVGTIIQSQAYDVQRYAAGAVFYNTGYVGVVLVLLLILSDFSSLKWRLFYQFVPTWPFIINTWIAGDITSRANPQENWSWDISMWAFIFPLSALPIICCMLHMRIKARKTPEWQVLSEEKSFYQTHGFIQTLVQLFWKLDVIGVLIMTVSLGCILVPLTLAGGYSSKWQNSQIIGPIVLGFVLIPMYIYWESKWAKEPMAPFKLLKDRGVWAALGISFLIDFIFYMAADYLYAVLLIGVNQSVKSASRISSLSSFVSTVAS…
klpo_358.4	klpo_114	617	Y	Y	Y	N	N	14	OUT	14	i72-94o109-131i136-156o166-188i195-214o229-251i289-311o321-339i359-376o396-418i425-444o454-476i489-511o564-583i	0						Yes	Yes	P	MTSSSDSKFDGKINETVLQEQTTEDSNQFNSSQLDSNQPDSNQPDLKNYDLYHKDAGVNNIEVYAEQYSSPIYRVMLFFSLFLVAYAYGLDGSVRYTYQAQATSSYSQHSLLSTVNAITTVIAAAGQICYARASDIFGRMTILIIGLVFYAVGTIIESQATNVTRFAVGSCFYQLGYTGVILSLELIAMDFSNLNWRLFASFVPALPFIINTWISGNVSGAVGQHWKWGIGMWAFIVPLSAIPLGCCLLHMRWLAHKNAKDRLKSEFRTYRDMGWFAYIVDVFLWKLDFIGLLLLCATFGCILVPFTLAGGLQDKWKTAHIIVPEVIGWCVALPIFLLWEIKFSKVPLTPWALIKDRGIFFALVIAFHINFIWYMQGDYMYTVLIVSVNESIKSATRIT…
loel_00428	loel_159	617	Y	Y	Y	N	N	14	IN	13	i66-88o108-130i137-159o163-185i192-214o218-240i260-279o289-310i330-352o362-384i391-413o423-441i537-559o	0.23						Yes	Yes	B	MTKDSISSRFSSTSSSGTTADNVIEQKEAGPVPLDIESQKSHNHFKESDAGDGTNREDQYIHGIKLVLCFVSLFLCMFLFALDQTIVSTILSTVGNKFNSFENVGWLSSGFLLTMAVFIQPFGKLSIIFGRRWTMVAAVIIFEAGSLMCALAPTMNVLIGGRVLAGIGGAGIQGLSFVIVSEVVPIPKRPIGMAIMSVTFAVASVLGPLIGGAFTTHVTWRWAFYINLPVGGLALVVFLYSFRPPTPKGNYFQQLKEFDYFGTFLLIAGCVLFLLALTFGSSDFSWDSGAVISCFVLGPILIICFCIWNFRFSKNQVIATDVIMTPQIIASSFGIAGIFTAFISVMIYAAVYFQVIRDASAIGAGLHLLPCIIAVVISSIVSGAMIQKLKFVKPWAIVS…
loel_02353	loel_160	617	Y	Y	Y	N	N	14	IN	13	o71-90i136-155o165-187i194-216o226-248i289-311o321-338i359-381o396-418i423-440o450-472i492-514o560-579i	0						Yes	Yes	R	MSSSLEHKTSSSRSGSVSGSNLDEKAPVYDDKNSHFNDNTTNDVVEQAVEAPKSIGVIKAELLAEQWKHTFWYKLVLLFSAFLVGYAYGLDSQTRYVYTAYATASWSEHSLLTTVNAITALTAAAAQPVYARLSDVFGRLELFIVAVLFYVVGTIIESQSPTINAYVAGAVLYQIGYSGIIMVLLFILSDFSSLRWRLYFSLCPSFPFIINTWISGNVTEAVGTNWGWGIGMWAFILPLACIPFLCCMIHMRWLAGKTEEWKVFKQRQTKFQELGFVGFIKYLFWRLDVIGLILMVVSLGCLLIPLTLAGGTQEKWKQGNIIAPIVIGAVLIIVFCVWENFAKDPILPLSLMKDRGIWSGAVISFLFDFVYAVEASFLYTVLIVAVNESMKSATRISSV…
sakl0f00792g	sakl_315	617	Y	Y	Y	N	N	15	IN	15	i60-79o94-113i126-145o155-177i186-208o218-240i280-302o312-329i349-371o386-408i415-434o444-466i479-501o516-535i555-572o	1.23						Yes	Yes	T	MGKELSSSAQDVVEYKDIVIDCEKPLTNGDSDGNVPDRLRVTKSLVIRKTEILAAQYDSWYYRVILLFSAFICGFGYGLDSNIRYIYTGYATSSYAQHSLLSTVAIINNLLSAASQIFYARLSDVFGRLSLFVVSMVFYVIGTIIQSQAYDVQKYAAGAVFYNIGYVGLFLILVLILSDCSSLKWRLFYQYAPTWPFIIITWISGNIISRANPIENWSWGIGMWAFIFPLTCLPILFCMLHMRFKARKTPEWQDLSSQKSFFQTHGIVQALVQLFWKLDVVGIFIMTISLGCILVPLTLAGGSSSKWQNSEIIGPLVLGFVLVPVFIYWESKWAKDPLAPFELLKDRGIWASMCFNFLMDFVYCMAAGYLYPVLIVAVDESTKSATRITSLASFVSTVA…
klth0b00594g	klth_125	618	Y	Y	Y	N	N	14	IN	14	i74-96o111-133i145-167o171-193i200-222o226-248i293-315o325-347i374-396o411-433i440-459o469-488i500-522o581-598i	0						Yes	Yes	B	MSVCLDNQTTASLSDREVVEGTKEDIHEKVTGGILEKADSANSGANSVAKDSENGQAAPSEPETAISPLTGLRFYVCFASLALSLFLAALDILIVGTIMETVAAKFNGYSMTGWLVTGYNLPNALLSLLWGRFGTVAGFKTSMLLSIVIFEVGSLIAAAATSMTMLIGGRVISGIGGSGIQTLCFVITSTLVTDRTRGTAISILSCAFAVASVAGPFLGGAFATHVTWRWCFYINLPIGGLAFFFFLFSYNPNGENTFENFKILLGRIKRISYSQLLTVSFYRRLFRTLVFKFDFFEFALSSAGFTLVLLALTFGGNRYDWNSGTIIAYFVVGILLIIASFVYDFVVFDRVKPQTDRIPYLPLLSWNVISKPGVLIPNIANFCTCFCYNMQVVYIVQYF…
klwa_331-snap.3	klwa_157	618	Y	Y	Y	N	N	15	IN	14	i66-88o103-125i132-151o161-183i195-217o227-246i286-308o318-335i355-377o392-414i421-440o450-472i485-507o556-578i	0						Yes	Yes	T	MSEKPAIQLSSALQDDHSEIDGKTNVAEKQCDKDATHQHGLTDKLQMTKRIVIRKTELMANQYDNWFLKSLFLFSAFICAFSYGLDSIIRNIYMTYAMNSYSTHSLLSTVSVISLTISAVAQIFFAGLSDVFGRLSMFIVAIMFYVVGTIIQSQAYDVQRYAAGSIFYYIGLVGSMFEITLILSDCSSLKWRLFYSFVPAWPALVTVWISGNVVSVANPLENWSWGIAMWAFIFPASCLPIIGCLLHMRWKLRNNPEWIELQEEKTYFQTHGLVQTLKQLFWKLDVVGVLLFSISTGCILVPLTLAGGASTQWRSAKVIAPFVLGFLLVPVFIYWESKLALVPLAPFKMLKDRGIWAPLVITFLICYIYMMAAGYLYTILVVAGNESPLSATRITSLYS…
pipa_4g02960	pipa_172	618	Y	Y	Y	N	N	14	IN	14	i104-126o141-163i170-189o199-221i234-256o271-293i306-325o340-362i382-404o414-433i440-459o474-496i509-531o587-606i	0						Yes	Yes	D	MPEQNSESEALLRAEELLPPNILDTSTGVEGIVANEIATENELTNRVEPEVSSTYGAASQASENEENVGTSSSPSVSLRRKKVKKRKSEQFDASGYAVPPPQLYFILGSIFMGAFLAALDSTVVTTLLTVISSDLDALPKFSWIATSYLLAMAAFQPLFGKLSDIFGRKCLLILCNLLFSCGCLICALPKHFGGTFTTLIVGRFLTGLSSGGLTTLGTIAMSDLISLRKRGIFQGIANIFFALGASTGGLVGGFISDAYGWRWVFLGQVPLAFIGAVVVYLFMNLPSGSLGLGAQDTDTKSKLKRIDVLGSVTLITALVCAMLAADLGGQKLLYKTWSFAALVTGFVAFSLVFAYVELYSATEPIVPVRLLANRTVLASSLANWFGTMAGFTCLYYIPI…
yali0c16225g	yali_384	618	Y	Y	Y	N	N	15	OUT	12	i51-70o85-107i120-142o152-171i192-211o216-238i258-280o295-317i338-360o375-394i462-484o538-560i	9.65						Yes	Yes	M	MEKIGHKQKIWGERLEKLICFHPWVRAIFFSKAQIKHYPKRGSSTNAKERGWTRPIIIVGWIFVYLYAASKELAEKVHPTMAPLATSHFAGLSLLSSKAVVQSSIFIVTRPAFAKVCDHIGRLEGWVIVVLCHLVGSVLFASAPNTGCYFAGIVFWEVATVGGHMMTELYASDTSTINTRIIFSSFIQSPNIWGPYAAAPIVGAILDVATWRWGYGMFAIVIPVCSLGVLFLFSVMRVKEFRLGARGDFYTPGGFKRFLLSFDIVGLVMLCAGTILLFFPITLAEGTDKWSRPGFIAMLTIGSFLLAAFPLWEIYGAQSPLISWKLFRNRAMICSCTILFFSSMSNKLSVPYYTSWLLVVRGYSPKATTNINSAVTVANNAFGILFAAPYLLWSGKPKH…
cagu_04513	cagu_46	619	Y	Y	Y	N	N	15	IN	13	i60-77o97-118i130-152o157-176i183-205o220-239i271-293o313-335i344-366o386-408i445-467o482-501i556-578o	0.98						Yes	Yes	N	MSQSAEHRLSQDDVEKQERLEHTDDVSSEDIEKVLPQSRGVAHIEAIRDTMLNVSSGKKVKVLLCASILVCAWVSVLDSSTTSSYEPFATSSFGKHSMIGTVTIAKTIIASVCRPIIAKIADLTSRPHTYILVVTLYTVGYVISSAAQDITAFSAGQVLAGIGFAGIDLINTLIVADLTPLKWRGLLISFLATPYLINVWFAGLISDAIVKRNWRWGYGMFAIMIPVVIFPAIGVLLWLDRRAQKHKKLALTTSKLKQEIVPIAKKKWVNIVWSAIVEIDLLGLLLLGFGFSLLLLPFSLASGASKGWKNPSLIAMMIVGGLLLIAYGVYEVYYAPIPSMPRRVLFNRTFLMSVCIDVVYLLAGNIGDLYLSSYVYVVTNLSTRDWTYFNNTLTMGLCG…
klth0a07964g	klth_122	619	Y	Y	Y	N	N	15	IN	13	i66-88o103-125i132-151o161-183i195-217o227-246i286-308o318-335i355-377o392-414i421-440o450-472i561-578o	0						Yes	Yes	T	MVDNHGEDPVSGVIHASNEVDGKNIVVEKLFSKNADMEQESPDTFEVTESIVIRKAELMAKQYDSWFLKSLFLFTVFICSFAYGLDSIIRDIYMTYAMNAYETHSLLSTVNVISMVISAVGQIFFARLSDVFGRLSLFIVSIVLYVVGTVIQSQAYDVQRYAAGSVFYNVGLVGAMFQVTLILSDCSTLKWRLFYNFVPAWPAIITVWISGNVVHVANPLENWSWGIAMWAFIFPVSCIPFIACILHMRWKVRNSHEWRELQEEKSFYQTHGLVQTFVQLFWRLDVVGVILLSVFTGCICVPLTVAGGVSTEWRSGKVIAPFVLGFSLIPAFVYWESRLARFPLAPFLMLKDRGIWAPLWIYFLIAFIYEMAAEYLYTILLVAANESDLSAIRITSLYS…
klwa_001-snap.4	klwa_143	619	Y	Y	Y	N	N	13	IN	14	i70-89o104-126i131-151o161-183i195-217o227-246i286-308o318-335i355-377o392-414i421-440o450-468i489-511o561-578i	0						Yes	Yes	T	MSDTPAVEPSPLLDQEVSQTNGKTIIVEKQCSKDVVHEHELPDKLQVTKSIIIRKSELMAKQYDSWFSKSVFLLAAFICSFAYGLDSIIRDIYMTYAMDDYAEHSLLSTVNVVSLMISAVGQIFFAGLSDVFGRLSLFVVAIIFYVVGTIIQSQAYDVGRYVAGSIFYNIGLVGAIFQVTIILSDCSSLKWRLFYNFVPAWPAFVTVWISGNVIHIANPSENWSWGIGMWGFIFPASCLPLIACMLHMRWKVKNDREWKELQEEKSYFQTHGVVQSLVQLFWKLDVAGVLLLTACTGCILVPLTIAGGVSAQWRSAKVIAPFVLGFALVPVFLYWESRIALVPLAPFKMLKDRGIWAPLAIMFLICFIYQMAAGYLYTVLLVAANESDLSATRITSLYS…
caal_a_19.4779	caal_a_7	620	Y	Y	Y	N	N	14	IN	14	i70-92o114-136i143-162o172-194i201-223o228-250i270-289o299-321i342-364o374-396i401-423o433-452i473-495o552-571i	0						Yes	Yes	B	MSGKKKENSFSNPDNAELQANAPSTPQNDSDSSVIVQPNIHNDIENQPTAEQKGFKESDAGDGTKKEDHYLHGVQLILCFLSLFLCLFLFALDQTIVVTILTTVGTKFDAFSKVGWLSSGFLLTMAVFIQFFGKLSIIIGRKWAMVIAIILFEAGSLMCALANDMNVLIGGRVLAGIGGSGINSSVFVIGSEVVPITRRPLALSIFSITFAVASVVGPLIGGAFTSKVTWRWAFYINLPIGGFATLVFLYAFRPPRPKVNVKQQLKQFDYFGTFLLIAGSVILLLAITFGTSDFPWDSAAVISCFVLGPVLLIAFVVWNFGFSKNQVISTEIVKVPQIIASTLAISGIFSAFIMFMIYGAIYFQVVKDASPLSAGLHLLPTIIAVVLSSMLSGLLVQKF…
caal_b_00508	caal_b_12	620	Y	Y	Y	N	N	14	IN	14	i70-92o114-136i143-162o172-194i201-223o228-250i270-289o299-321i342-364o374-396i401-423o433-452i473-495o552-571i	0						Yes	Yes	B	MSGKKKENSFSNTDNAELQANAPSTPQNDSDSSVIVQPNIHNDIENQPTAEQNGFKESDAGDGTKKEDHYLHGVQLILCFLSLFLCLFLFALDQTIVVTILTTVGTKFDAFSKVGWLSSGFLLTMAVFIQFFGKLSIIIGRKWAMVIAIILFEAGSLMCALANDMNVLIGGRVLAGIGGSGINSSVFVIGSEVVPITRRPLALSIFSITFAVASVVGPLIGGAFTSKVTWRWAFYINLPIGGFATLVFLYAFRPPRPKVNVKQQLKQFDYFGTFLLIAGSVILLLAITFGTSDFPWDSAAVISCFVLGPVLLIAFVVWNFGFSKNQVISTEIVKVPQIIASTLAISGIFSAFIMFMIYGAIYFQVVKDASPLSAGLHLLPTIIAVVLSSMLSGLLVQKF…
cadu_08690	cadu_20	620	Y	Y	Y	N	N	14	IN	11	i70-92o114-136i143-162o172-194i201-223o228-250i270-289o299-321i342-364o374-396i552-571o	0						Yes	Yes	B	MSGIEREQPLSNPENAELDANAPSTPQNDFDSSVLVQPVVHHDIENQPGEEPKGFKESDAGDGTKKEDHYLHGVQLILCFLSLFLCLFLFALDQTIIVTILTTVGTKFDAFSKVGWLSSGFLLTMAVFIQTFGKLSIIIGRKWAMVIAIILFEAGSLMCALANDMNVLIGGRVLAGIGGSGINSSVFVIGSEVVPITKRPLALSIFSVTFAIASVVGPLIGGAFTSKVTWRWAFYINLPIGGFAMLVFLYAFRPPRPKVNVKQQLKQFDYFGTFLLISGCVILLLAITFGTSDFPWDSAAVISCFVLGPILLIAFVIWNFWFSKNQVISTEIVKVPQIVASTLAISGIFSSFIMVMIYGAIYFQVIKDASPLGAGLHLLPTIIAVVLSSMFSGLLVQKF…
klth0b10450g	klth_127	620	Y	Y	Y	N	N	15	IN	13	o73-95i107-129o133-150i163-185o226-248i288-310o320-337i357-379o394-416i423-442o452-474i487-509o563-580i	0						Yes	Yes	T	MPEYQQGGPSLGSESTPNENYGKANVVQTEKEFSHDSKNEPELGDKLQITKRIVIRKAELMANQYDGWLLKSMFLFSAFICAFSYGLDSIIRSIYMTYAMNDYQTHSLLSTVSVISLTISAVAQIFFAGLSDVFGRLSMFIVAIMFYVVGTVIQSQAYDVQRYAAGSIFYYIGLVGSMFQVTLMLSDCSSLKWRLLYNFVPAWPALVTVWISGNVVHVANPEKNWSWGIAMWAFIFPATCLPIIGCLLHMRWKLRNNSEWKELQEEKTYFQTHGLVQTLKQLFWKLDVVGVLLFSVSTGCILIPLTIAGGASTHWRSAKVIAPLVLGSLLVPFFIYWESKLALVPLAPFKMLKDRGIWAPLLITFLICFIYMMAAGYLYTILLVAGNESSLSATRITSL…
klth0d00110g	klth_132	620	Y	Y	Y	N	N	15	IN	13	o73-95i107-129o133-150i163-185o226-248i288-310o320-337i357-379o394-416i423-442o452-474i487-509o563-580i	0						Yes	Yes	T	MPEYQQGGPSLGSESTPNENYGKANVVQTEKEFSHDSKNEPELGDKLQITKRIVIRKAELMANQYDGWLLKSMFLFSAFICAFSYGLDSIIRSIYMTYAMNDYQTHSLLSTVSVISLTISAVAQIFFAGLSDVFGRLSMFIVAIMFYVVGTVIQSQAYDVQRYAAGSIFYYIGLVGSMFQVTLMLSDCSSLKWRLLYNFVPAWPALVTVWISGNVVHVANPEKNWSWGIAMWAFIFPATCLPIIGCLLHMRWKLRNNSEWKELQEEKTYFQTHGLVQTLKQLFWKLDVVGVLLFSVSTGCILIPLTIAGGASTHWRSAKVIAPLVLGSLLVPFFIYWESKLALVPLAPFKMLKDRGIWAPLLITFLICFIYMMAAGYLYTILLVAGNESSLSATRITSL…
saca_663.28	saca_224	620	Y	Y	Y	N	N	15	IN	15	o62-81i100-122o127-144i157-179o189-211i224-246o282-304i309-331o351-373i386-408o418-436i443-465o480-502i515-537o557-574i	0.01						Yes	Yes	T	MSSQSSPEVHEKNHLSSKGNDIFTKEIESQNDDTQSSVPDFAVKRSLVIKKTEIMSAVYDKWYHHVILLFSAFVCGYAYGLECNIRYIYTGYATSSYAEHSLLSTVNVINAVVSAASQIIYSRLSDFFGRLTLFIIAIVLYVVGTIIQSQAYDVQRYAAGAIFYNAGYVGIILILLLILSDFSSLKWRLFYQFAPTWPFIINTWISGNVTSSANPLVHWSWDVGMWAFIFPLACIPMIGCMIHMQWKASKTPEWHALRSEKSFYQANGFYKTMTELFWKLDIIGTLLFTACLGCILVPLTLAGGTNSKWNNSRVIGPFVLGFVLIPILGVWEYKWARDPLIPYKLVRDRGVWAALGISFLIDFIFYMAADYLYTVMVVAVHESVKSATRISTLSSFVST…
sace_b_1h21_0023g	sace_b_249	620	Y	Y	Y	N	N	15	IN	14	i71-93o106-128i135-152o162-184i191-213o223-245i286-308o318-335i355-377o392-414i421-438o448-470i491-513o561-578i	0						Yes	Yes	T	MIEVPEDNRSSQTKRKNTEKNCNELMVDEKMDDDSSPRDEMKDKLKGTKSLIIRKSELMAKKYDTWQLKAIFLFSAFICTFAYGLDSSIRGTYMTYAMNSYSAHSLISTVSVIVLMISAVSQVIFGGLSDIFGRLTLFLVSIVLYIVGTIIQSQAYDVQRYAAGAVFYYVGLVGVMLQVVLMLSDNSSLKWRLFYTLIPSWPSIITTWVSGSVVEAANPLENWSWNIAMWAFIFPLCCIPLILCMLHMRWKVRNDVEWKELQDEKSYYQTHGLVQMLVQLFWKLDVVGVLLFTAGVGCILVPLTLAGGVSTNWRNSKIIGPFVLGFVLVPGFIYWESRLALVPFAPFKLLKDRGVWAPLGIMFFICFVYQTAAGYLYTILVVAVDESASSATRIINLYS…
sakl0e00132g	sakl_309	620	Y	Y	Y	N	N	15	IN	14	i73-95o105-127i134-153o163-185i197-219o229-248i288-310o320-337i357-379o394-416i423-442o452-474i487-509o558-580i	0						Yes	Yes	T	MPEYQQENPSPNLGSTSSETNGKTVIVETEKQFTKEAESEHKLADKLQITKRIVIRKSELMANQYDNWFLKSLFLFSAFICAFSYGLDSIIRSVYMTYAMNDYQTHSLLSTVSVISLTISAVAQIFFAGLSDVFGRLSIFIVAIAFYVVGTIIQSQAYDVQRYAAGSIFYNIGLVGAMFQVTLMLSDSSSLKWRLFYNFVPAWPALVTVWISGNVIHLANPKQNWSWGIAMWAFIFPAACLPIIGCLLHMRWKLRNDPEWKDLQEEKTYFQTHGLVQTLKQLFWKLDVVGVLLFSVSTGCILIPLTVAGGASTHWRSAKVIAPIVLGSVLVPAFIYWESKLALVPLAPFKMLKDRGIWAPLLITFLICFIYMMAAGYLYTILLVAGNESSLSATRITSL…
sakl0f00110g	sakl_312	620	Y	Y	Y	N	N	13	IN	14	o73-95i107-129o133-150i163-185o200-219i226-248o289-311i324-346o361-383i396-418o423-442i451-473o488-510i561-580o	0						Yes	Yes	T	MPEYQEEDPSLNLGSTSSETNGKTNVVETEEQFSKEADNEHELADKFHVTKRIVIRKSELMANQYDNWVLKSLFLFSAFICSFSYGLDSIIRNIYMTYAMNNYETHSLLSTVNVISMTISAVAQIFFAGLSDVFGRLSIFIVTIVFYVVGTIIQSQAYDVQRYAAGSIFYNIGLVGAMFQVTLMLSDSSSLKWRLFYNFVPAWPAVVTVWISGDVINVANPKQNWSWGIAMWAFIFPATCLPIIGCLLHMRWKLKNDPEWKDLQEKKTYFQTHGLVQTLKQLFWKLDAVGVLLFSVSTGCILVPLTIAGGVSTQWRSAKIIAPIVLGSVLVLVFIYWESKLALVPLAPFKMLKDRGIWAPLLLMFLVCFVYVMPADYLYTILLVAGNESSLSATRITSL…
zyro0g21868g	zyro_401	620	Y	Y	Y	N	N	11	OUT	12	i137-154o169-186i193-215o250-272i293-312o332-351i363-385o400-422i434-455o475-497i518-540o590-612i	0.34						Yes	Yes	C	MIIRRCPCQILQPRCLYQITFTIYTVTFSTDPSNSKLGQMSEDEVATIELNSLDKQNVQLTVQSSSENDSYKSGREHSGALEGNKEDEEDLEIDLRDPKTFKWVLTSLWTNSALSALDGTIVSTTVNDVASRFQQASMVTWVATAYLLTTTAAQPLYGKISDIIGRRKCLLFGEIVFAVGVGLCIFSKSIPQLAIARGICGIGGSGTGAMTNIILSDMAPLSERGKYWGYGSMLGGVFQSLGGPLGGILLTYFGVSGLFIPQIPFCLATLYLSWKYVQDYNQDTKGSWKRIDFGGSICLLVGISSFIFFFSADENPSISEHSGWSPYKKWSFAIFVLFTILFLVVEKYVALENIIPMEVLKGTLGLLAFIQGLVSMINYTELFIVPLFLQLVWGISVST…
deha2b16478g	deha_89	621	Y	Y	Y	N	N	13	IN	13	i70-92o107-129i136-158o163-185i198-220o230-252i290-312o322-344i357-379o394-416i437-459o488-510i561-583o	0						Yes	Yes	N	MVQDHDCKEIPPIGRDEENTTKCTMDNEFKEVDEYEQSSSTKTHEPHVPLMRGVQLIENVKTAMDDSKRGNIVKAVYGTSILVCAWAASLDASTTNSLQPLATSSFGAHSSLATINIANGIIGAVSNPILAKFADLISRTFIYIISVFFYTVGYIIAASSQTATAFIVGLGIATVGKTGVDFVNTLIVIDFTPLKWRGFVTSILATPFIINCWFAGLIVGDLRVANWKWGYGMFAIIIPVVLLPAIALMTYFDKTVTLADSFSAGKSKTKKEELYNIVSIIKQGLIEVDAFGLLLLGFGFALLLLPFSLAGSADNGWRNPSLIAMIIVGGLLVIAFFVYEIYYAPFPAMPKRILNVTLVMSIIIDFFYYFAGYIGLLYFSSYVFVVKDWNYTNWTYFNN…
deha2g17402g	deha_99	623	Y	Y	Y	N	N	13	OUT	13	o122-144i151-173o183-200i207-229o242-264i271-293o313-335i340-362o393-415i420-442o452-474i481-503o592-611i	0.03						Yes	Yes	D	MNLSDKFGGRHIWRNREKKPSTINTENFASIRDFLSLTILQIRISRMARVEDQTLNPNIIKDQSAGEAGIIVGDIAGETDGLINKSKDASYNSINGASNLDENYDESEYALPKAQLYTIVSGLFMASFLAALDTTVVTTLLTVIASDLNAVSNISWIATAYLLSCSAFQPLFGKLSDIFGRKILLVLCSMFFLIGCMVCVTDSLMWLVAGRFITGIGGSGLTTLGTITMSDLIPLRDRGLYQGLANVFFSLGAASGGILGGIVADTLGWKYVFILQVPLGALVGIVIWWNLNLPKGSPGLGTPGVDIKSKLKRIDFLGSFFLITSLMGIMIAASLGGREIAYNSCTFIGLIIVSLLLLGFFLYTEAYISAEPILPIELITERTILSSSLTNWFYTMAIF…
klla0c19272g	klla_107	623	Y	Y	Y	N	N	15	IN	14	i63-82o102-124i129-150o160-182i189-208o223-245i284-306o316-333i353-375o390-412i419-438o448-470i487-509o560-577i	0						Yes	Yes	T	MAVKEEVVGKQAVSSHTVAANEFDLDEKQQPEVLNEYGLPDKLRFTRSLVLRKTEILAQQYDTWYWKAVLLFSVFLCSYGYGLDGSVRSVYTTYATNSYSTHSLLSTISIINLVIGASAQVFFARLSDVFGRLTLLIVATVFYSVGTIIQSQAYDVQRYAAGAVFYNVGLVGVVLQVILILSDFSSLRWRLFYTFVPSWPFIINMWVSGNVVNAANPLENWSWSIGMWAFIFPLTCLPLVCCILHMRYRASKTEAWRHLQLEKTYYQSHGLLQTLIQLFWKLDVVGVLLLTVTLGCILVPLTLAGGVSQKWNNPHVIAPFVLGFVLLPIFVVWESKWALDPIAPFELLKDRGVWSALTIQFLIYFVYQMAVGYLYTILVIAVDESTTSATRITSVYSFT…
yali0f27709g	yali_395	623	Y	Y	Y	N	N	12	IN	11	i40-62o121-143i164-186o196-218i248-270o280-299i320-342o357-376i383-401o446-468i521-543o	18.47						Yes	Yes	M	MEKCKQVFHEVFLSTAPVKHYPKKECNTNAKERGWTQKKIIIGWIFVYLYSSSKTIAQHLYPSLAPFATSHFSGLALLSSQSVVESAVFVVTRPAAAKIADHLGRLEGWCVVIIAHALGSILYAAAPNIGCYFAGTVFWEIGIVSGHLMMELYASDTSTTDTRVLWSSFIQTPSIWAPWISAPVLAGFLKVTTWRWGYGAFAIILPVCSIGTVIMMAYMRIRYERKAGGLGDFYSPGGPLRFIKSFDVVGLVTLCAGLILFFLPITLAAGSERWKLHSYIAMLTIGSFLIVFFTVWEYFPKAPFMPWRLFKSRVMCCSAALVFLMSLANKLYVPYFITWLMVVKGQSPKAATNVSSVLVVSSNVFGMFFAAPYMWWSGRPKRVLVFGCCFHLIGIGLTY…
cagl0b02079g	cagl_29	624	Y	Y	Y	N	N	14	IN	14	i45-67o82-104i111-128o138-160i167-189o194-216i281-303o313-335i362-384o399-421i428-447o460-482i502-524o568-590i	17.97						Yes	Yes	B	MDKDSVIADTRGDASSVSTGSVKEEPVRTNAFGQRFPTGVELWAPLGSLVLCLFLAALDVMTVSTIIEEVSQKFGDYSKVGWLFTGYSLPNALLVLIWGRIATLVGFKTSTLAAIVIFEVGSLVSALANSMDMLIGGRVIAGIGGSGVQSLVFVISSTLVEERNRGLIIAVMSSSFGIASVVGPFLGGAFTTHVTWRWCFYINLPVGGLAFFLFLTFYNPEKWVVNKDTAEDEVVGNGRLGLLSILGGQAVRFVKSVGVQLAKLRYPGTWRIIARELFYRFDIVEFVFMTLGSVLILLAFTFGGNKYKWNSGSTISMFVLGILFTLGAFVYDFFIYPKFEAVKTVPHYQPLMSWNICKKPGVWLFNIAVFFVACAFSIQTNYIIQYFQLVFNDTAWKAA…
deha2a03806g	deha_87	624	Y	Y	Y	N	N	14	IN	10	i60-77o97-116i123-145o219-241i273-295o313-330i417-436o446-463i484-506o556-578i	1.42						Yes	Yes	N	MDNKSTKESELDFSLRSKELNSREASDISLNKGNGNSENSLDEVKEHNKFVYLGAWNKKLLYVAYAVLIITAFVESFANNSTSSLDSYATSSFNEHALIATVAVVYKITAICAYPILAKIADLLGRAEGFTLSMILYSLAYVLYASCQNVDTYVCAEIFFAIGRNGYRIFQLIFIADTSSLINRGILSQLPNAIGAIPSLYAGSYVQDAFLEHSTWRWGYGSFAIILAAFCFPLGGIMFYLDRRAKQNGQKKVYQILENIPKDAKWYEKAYQILFVELDLIGGVLLLCGFALFFVPFTVTGKSSSYKWHEPKLIVMLVIGFVIFCCFLVWNTKFAKKPFVPTQALKSKTVVIIVVLVALDLCENSSFATYFKTVLQVAGYYSAGAATRIDNSKKVTVDI…
klla0c00220g	klla_105	624	Y	Y	Y	N	N	15	IN	14	i67-89o109-131i136-155o165-187i196-218o228-250i290-312o322-344i364-386o396-418i425-444o454-472i493-515o565-582i	0						Yes	Yes	T	MHNNPVLKMENDQIEDGVGHRKEGAAEKINEMDEDSKKGVQFSGVCDGMKQTKSLVIRKTEIMASQYNTWYSQVLFLSCAFLCAYGYSLDSSIRYVYMTYATNSYNTHSLLSTISIINMMISAVAQLFFAGLSDVFGRLRLMIVAILFYVVGTVIQSQAYDIQRYAAGSVFYNIGVVGVMLQVSLFLADNSSLKWRLLYSFVPAWPAIINMWVSGNIVKAANPLVNWSWNIAMWAFILPLSCVPLLCCVVHMRWKASKTPEWQELESELTFYQKHGFVHTIVEVFWKVDIVGLLLLTASMGCILVPLTIAGGISEQWNNGKIIGPLVLGVFLVPLTIYWESNWAKVPFAPFLLLKDRGIWAPMSIMFLVCFIYQMAAGYLYTILLVSMNQTELSATRIM…
klth0g09504g	klth_139	624	Y	Y	Y	N	N	14	IN	14	i52-69o89-111i118-137o147-169i174-196o211-230i271-293o297-319i339-358o378-400i407-424o434-451i472-494o542-564i	8.93						Yes	Yes	P	MSLKMLGFNKGPEEKEAGDAMERSRRADEALRRQKDVGVKNIEVYAAQYDHVAYRVALFFSLFLIAYAYRLDGLVRSKLEAYATDSYGNHSLLSTVNCIKTVMAAGGMVAYARASDMFGRMEMLAISIVLVVVGTIVECQSDTVSKFATGACLYQLGKAGLALILQVIAVDFSNLNWRMVALYVPALPTIINTWVSGDVISAIGSDWEWGIGMWAFIIPLSCIPLFCCLVHMRYLAHKHAPEQLGKQRQLYSMASWSEYLIEVFFWRLDSVGLILVVGALGCVLVPFTLAGGLSDKWRTAQIIVPEVIGWCVALPLFVLWEAKFARFPLTPRSVLKDRGVIAALVIAFHIHFCVYMQADYMYTVLVIAVHESVKAAQRITTLFNFVSIITGTLLGFVIV…
capa_05437	capa_72	626	Y	Y	Y	N	N	14	IN	11	i65-87o109-131i138-157o167-189i196-218o222-244i264-286o292-314i335-357o372-390i548-567o	0						Yes	Yes	B	MPEVESEHKKTSSGKAQSPMSSEPSTHTSERANSEIEDAVSIKKPKQQKYTEADAGDGTKAHEQYLTGVPLFLTIISCVVTLFIAALDQTIVSTILTTVGDDFNSFEKVGWLTSGFMLPMACLIPSYGKISIAFGRKATLIAGIIVFEIGSLISALSNSMSLLIGGRVIQGIGGGAIQSMVMVILTESVPISRRSLVFASVSVVWSTSSVLGPIIGGALEKITWRWCFYINLPIGGVSLLVLIFGFNPPKPKGNIREKLSTIDYIGTFFLTSGLVLVLLGLTFGGVDFPWRSAAVICLFTIGGVLLIIFCIWNFRYSSHPIILAEFVKSFTTMTALISAMFNFGFFISNLTYLAVYFQVVFNASSLQSGIDLLPLVVSVTIASLANSMFINMTKNVKIT…
klpo_513.33	klpo_118	626	Y	Y	Y	N	N	13	OUT	12	i50-69o117-134i147-169o207-229i264-286o301-319i339-361o376-398i405-422o432-454i466-488o541-563i	9.83						Yes	Yes	P	MSDIKYQENLKTKTFDEDAKIESISVHTDSENIVTNIAAHNARIYVKYYSTPLRVTILYFSLFLLAYAYNLHKDVRGTYQTLATSSYSKHSLLATVQCINQVISAAGQIWYARASDIFGRTPILILSILFYFIGTLIESQATDISKYAAGSCIYALGYAGSVLVTQVLVSDYSTLKWRLVSSTVLFLPNIINTWVGGNITEDVGNRWQWGFGMWAFIFPLASIPLLCCLAHMKYLAIKNKEDVKLTISKPRSISWARHLYDIFFWKLDMLGLILLVAFFALILVPLTLAKGLHEGWGSAKFIVPEVLGWALALPLFLTWELKFASNPITPLDLIKDRGIYGGIGVSLFLEFVYDIGSTYLYTVLVVAVNESTKSATRITSLFTFVSVLTAFFLGFVVVK…
loel_05322	loel_164	626	Y	Y	Y	N	N	13	OUT	12	i172-191o196-218i231-253o258-280i301-322o332-354i367-389o404-426i433-455o461-483i503-525o577-595i	0						Yes	Yes	K	MSNPRNNSTTSGSDTIVENYDNNHSYNNHGDDEKHIKFEEAHHITVCERTGPHTPSESIYTVVGEHSLQHKELSEKLDNAQIQSNELATKLGDAHFNQLPAHQIIIILLTLSLANFVSFADQTGITVGLSEIGRDLNAETSINWAGSASLLANTVCQVLFGRLSDIFGRKKVIMTCLMILCVGDIACSVARNGIEFFVFRALAGIGNGGVSSLSMVILSDIVSLKDRGKYQGILGSSVGIGNAVGPFIMAGFIKQSSWRSYYYFLAPLAFCVNIVLFFSLKSNKKLNDVISRKEKFKSIDYFGILTATISLTLILVPLNGGGSTYPWNSPTVIALFTVGGVFFLIFFAIEVKVAKLPMIPMRLFKNLSLCLIYTATFCFGAAYFSFTYYLPYYFSIVKG…
yali0b19250g	yali_381	626	Y	Y	Y	N	N	12	IN	12	i46-68o78-97i109-131o135-152i171-193o203-225i250-272o282-304i313-335o350-372i385-404o526-548i	14.84						Yes	Yes	M	MPEWKAIWKTIFNPEVTIAQDAPDLDGPGGVKEIENVTSIWSKKGLWIAWGSMLLLAVAIALDAQTVFVYSTFATSSFNQMSLLSALGVVQSVMYIATRPVMAKIADVLGRFEGLLLSIVILTVGFIMLAASPNIGTYFAAQIFYVFGQVGIQFMQQVFAADTSDLKNRTFFVILPNLCYLFVPWCAAPITNAVLKHTTWQWGYGMWCIIVPVVSIPVLTTMFVNKLKARRLGLQAGLAVKNFKKTVQHFDFIGLILLTAGLVTLFLAATLVKTSADWNKPHVLGMIIVGPICLTLFPIWEIFPKYPFLPFRVLRNRVLLTCCFYIALYFLAFYLYQPYYYSWLMVCKNLSVTAATNTSVTTTVSSTAGGLFTAIAIRYTKRIKPFIVVGSCIYLLGLG…
caal_a_19.1942	caal_a_2	627	Y	Y	Y	N	N	13	OUT	13	i103-125o147-169i176-195o205-227i234-256o260-282i302-324o328-350i371-393o408-427i436-455o460-477i586-605o	0						Yes	Yes	B	MGQRMPSPPSSHITNPWKTPEQTASSSHGHDEVISPETNTYSPDFSNYTRNSSSYRHVDKKSASPPTTTFDNQTFQESNHDDTNNQQYVEADAGDGTKAHEQYLTGFPLFLTISSCIISLFLVALDQTIVSTILTTVGNKFNAFEKIGWLTSGFMLPMACLVPSYGNISIAFGRKWTLVAGIIIFEIGSLISAISNSMSLLIGGRVIQGIGGGSIQAIVMVILTEVVPMNRRSLVFASISVVYSTSSVLGPIIGGALEKITWRWCFYINLPLGGAALVILMLGFHPPKPQGNVREKLSKIDFIGFVLLTSGLVLVLLALTFGGVNYPWNSGSIIALFTVGGGMLLLFVIWNFKYSANPIILTELIVDWRVLSACLSGMFNFAFFISNLTYLAVYFQVIF…
caal_b_04515	caal_b_17	627	Y	Y	Y	N	N	13	OUT	13	i103-125o147-169i176-195o205-227i234-256o260-282i302-324o328-350i371-393o408-427i434-456o461-483i586-605o	0						Yes	Yes	B	MGQRMPSPPSSHITNPWKTPEQTTSSSHGHDEVISPETNTYSPDFSNYTRNSSSYRHVDKKSASPPTTTFDNQTFQESNHDDTNNQQYVEADAGDGTKAHEQYLTGFPLFLTISSCIISLFLVALDQTIVSTILTTVGNKFNAFEKIGWLTSGFMLPMACLVPSYGNISIAFGRKWTLVAGIIIFEIGSLISAISNSMSLLIGGRVIQGIGGGSIQAIVMVILTEVVPMNRRSLVFASISVVYSTSSVLGPIIGGALEKITWRWCFYINLPLGGAALVILMLGFHPPKPQGNVREKLSKIDFIGFVLLTSGLVLVLLALTFGGVNYPWNSGSIIALFTVGGGMLLLFVIWNFKYSANPIILTELIVDWRVLSACLSGMFNFAFFISNLTYLAVYFQVIF…
cadu_51060	cadu_26	627	Y	Y	Y	N	N	13	OUT	13	i101-123o145-167i174-193o203-225i232-254o258-280i300-322o326-348i369-391o406-425i432-454o459-481i584-603o	0						Yes	Yes	B	MGQRMLCSSSSHTTKLWKTPEQTASLSHDQDEITSPETNTYSPDFSSYADNGITNRHVDKEICSYPPFENQTLSESNHEEANSQQYIEADAGDGTKAHEQYLTGFPLFLTISSCIISLFLVALDQTIVSTILTTVGNKFNAFEKIGWLTSGFMLPMACLVPSYGNISIAFGRKWTLVAGIIIFEIGSLISGISNSMSLLIGGRVIQGIGGGSIQAIVMVILTEVVPMNRRSLVFASISVVYSTSSVLGPIIGGALEKITWRWCFYINLPLGGAALAILMFGFHPPRPQGNIREKLSKIDFIGFVLLTSGLVLVLLALTFGGTNYSWNSGSIIALFTVGGGMLLLFIVWNFRYSANPIILTALIVDWRVLSACLSGMFNFAFFISNLTYLAVYFQVIFNA…
klth0b00110g	klth_123	627	Y	Y	Y	N	N	15	IN	12	i112-134o139-156i169-191o235-257i293-315o325-342i362-384o399-421i428-447o457-479i492-514o567-584i	0						Yes	Yes	S	MIRVASTIKILRSINTNHKMITGGIKAYELKEEKFDVTEHDIESVADSNKSSKLGSGFLKVKEMEIMSSTCSGKSARAALLASAFLCGFGYYLDYITRSVYTGYATSSYNEHALLSTIQVINSVISIAAQIIFAQLSDIFGRLQLFLVGTVLYIVGTIIQCEARDIRTYAVGAAFYNSGYVGVSILLIIVLSDLSPSKWRLLFQFATSWPCIIICWISGDIVQSANPAKNWRFDIGMWAFLFPISALPFIIFLLYFTRQASKTAEWKEIQGDNKEPSVRIVYWIKSIYSNIDVVGTSLVTVSLGCILVPLTLAGGISDDWNKPGIIATIVVGFVSFMFFLAWDIKFAKNAVLPFKLLKDRGVWASLAAALLEKLIYATISDYLYPVLLVSVNESSKSAT…
pist_igi16603948	pist_178	627	Y	Y	Y	N	N	14	IN	13	i72-94o109-131i138-157o161-183i195-217o221-243i264-286o291-313i334-356o371-389i426-448o463-485i547-566o	0						Yes	Yes	B	MSERQSIPVLASTIESSRRSPTDLHSQELSPQDLNSCSPKTTRKSGKYYESNAGDGTKNSEQYIKGIKLAVTLVSCVACLFLVALDQTIIATILTQVGDKFQEFEKVGWLTTGFFLPIACLSPSYGKIGIAFGRKYTLLVGVIVFEIGSLISALANSMGMLISGRVVSGLGGGCVQAMVVLILTESVPINLRPLSYTLLGVTFSVASVLGPFVGGALATHVSWRWCFYINLPIGAMASLLLMLGFHPPKPHGSIRQKMARIDYLGTFLLTTGLVLVLLALTFGGISNPWNSALVISFFVVGGVLCIVFNIWNFGFSTHPMIIKEVIMVPQAAAACINACFNFGFFIPLMTYLAVYFQVIFGHSAWKSGVDLIPMIISVTFSSISNGVFIRFSRNVKLTM…
saba_a_676.52	saba_a_202	627	Y	Y	Y	N	N	15	IN	14	i68-90o105-127i132-152o162-184i191-210o225-247i285-307o317-335i355-372o392-414i421-440o445-467i487-509o560-579i	0						Yes	Yes	P	MDPATANRALPEEFTEVVVPEILEKEVGTTTAAGPALTTSSPAPSYIELIDPGVRNIEIYAEQYSRPLYRAGLFFSIFLIAYAYGLDGGIRYTFQAYATSSYSQHSLLSTVNCIKTVIAAVGQIFFARLSDIFGRFSILVISVIFYSVGTIIESQAVTITRFAVGGCFYQLGLTGVILILEVIASDFSNLNWRLLALFVPALPFIVNTWISGDVTSAIGTNWKWGIGMWAFILPLACIPLGLCMLHMRYLARKHAKDKLRPEFETLNNLDWKSFSIDIVFWKLDLIGLLLVTAFFGCVLVPFTLAGGLKEEWKAAHIIVPEVIGWVVALPLYMVWEVKYSRHPLTPWDLIKDRGVLFALFIAFFINFNWYMQGDYMYTVLVVAVHESIKSATRITALYS…
saba_b_c280_5966	saba_b_208	627	Y	Y	Y	N	N	15	IN	14	i68-90o105-127i132-152o162-184i191-210o225-247i285-307o317-335i355-372o392-414i421-440o445-467i487-509o560-579i	0						Yes	Yes	P	MDPATANRALPEEFTEVVVPEILEKEVGTTTAAGPALTTSSPAPSYIELIDPGVRNIEIYAEQYSRPLYRAGLFFSIFLIAYAYGLDGGIRYTFQAYATSSYSQHSLLSTVNCIKTVIAAVGQIFFARLSDIFGRFSILVISVIFYSVGTIIESQAVTITRFAVGGCFYQLGLTGVILILEVIASDFSNLNWRLLALFVPALPFIVNTWISGDVTSAIGTNWKWGIGMWAFILPLACIPLGLCMLHMRYLARKHAKDKLRPEFETLNNLDWKSFSIDIVFWKLDLIGLLLVTAFFGCVLVPFTLAGGLKEEWKAAHIIVPEVIGWVVALPLYMVWEVKYSRHPLTPWDLIKDRGVLFALFIAFFINFNWYMQGDYMYTVLVVAVHESIKSATRITALYS…
sace0h00308g	sace_a_236	627	Y	Y	Y	N	N	15	IN	13	o71-90i109-131o136-153i166-188o232-251i291-313o323-340i360-382o397-419i426-445o455-477i494-516o561-583i	0						Yes	Yes	T	MESVHSRDPVKEEKKHVFMGMEHELNPETHNDSNSDSYGLPQLSEKYNALRQNRSLIIQQTEIIGSAYNKWYLQAILLLSAFICGYGYGLDGNIRYIYTGYATSSYSEHSLLSTINVINAVVSAASQIIYARLSDVFGRLYLFISAVILYVVGTIIQSQAYDVQRYAAGAIFYNAGYVGVILILLIILSDFSSLKWRLLYQFVPTWPFIINTWIAGNITSRANPVVNWSWDVGMWAFIFPLSCVPIVLCMLHMQWRARKTPEWHALKGQKSYYQEHGFIKILKQLFWMLDVVGVLLMGCSLGCILVPLTLAGGVKTTWNDSRLIGPFVLGFVLIPILWIWEYRFARDPILPYRLVKDRAVWSSMGISFLIDFIYYMAADYLYTVMIVAVNESVKSATRI…
sace_b_1h21_0100g	sace_b_250	627	Y	Y	Y	N	N	15	IN	13	o71-90i109-131o136-153i166-188o232-251i291-313o323-340i360-382o397-419i426-445o455-477i494-516o561-583i	0						Yes	Yes	T	MESVHSRNPVKEEKKHVFMGMEHELNPETHNDSNSDSYGLPQLSEKYNALRQNRSLIIQQTEIIGSAYNKWYLQAILLLSAFICGYGYGLDGNIRYIYTGYATSSYSEHSLLSTINVINAVVSAASQIIYARLSDVFGRLYLFISAVILYVVGTIIQSQAYDVQRYAAGAIFYNAGYVGVILILLIILSDFSSLKWRLLYQFVPTWPFIINTWIAGNITSRANPVVNWSWDVGMWAFIFPLSCVPIVLCMLHMQWRARKTPEWHALKGQKSYYQEHGFIKILKQLFWMLDVVGVLLMGCSLGCILVPLTLAGGVKTTWNDSRLIGPFVLGFVLIPILWIWEYRFARDPILPYKLVKDRAVWSSMGISFLIDFIYYMAADYLYTVMIVAVNESVKSATRI…
sace_c_03075	sace_c_262	627	Y	Y	Y	N	N	15	IN	13	o71-90i109-131o136-153i166-188o232-251i291-313o323-340i360-382o397-419i426-445o455-477i494-516o561-583i	0						Yes	Yes	T	MESVHSRNPVKEEKKHVFMGMEHELNPETHNDSNSDSYGLPQLSEKYNALRQNRSLIIQQTEIIGSAYNKWYLQAILLLSAFICGYGYGLDGNIRYIYTGYATSSYSEHSLLSTINVINAVVSAASQIIYARLSDVFGRLYLFISAVILYVVGTIIQSQAYDVQRYAAGAIFYNAGYVGVILILLIILSDFSSLKWRLLYQFVPTWPFIINTWIAGNITSRANPVVNWSWDVGMWAFIFPLSCVPIVLCMLHMQWRARKTPEWHALKGQKSYYQEHGFIKILKQLFWMLDVVGVLLMGCSLGCILVPLTLAGGVKTTWNDSRLIGPFVLGFVLIPILWIWEYRFARDPILPYKLVKDRAVWSSMGISFLIDFIYYMAADYLYTVMIVAVNESVKSATRI…
sace_d_04665	sace_d_280	627	Y	Y	Y	N	N	15	IN	13	o71-90i109-131o136-153i166-188o232-251i291-313o323-340i360-382o397-419i426-445o455-477i494-516o561-583i	0						Yes	Yes	T	MESVHSRNPVKEEKKHVFMGMEHELNPETHNDSNSDSYGLPQLSEKYNALRQNRSLIIQQTEIIGSAYNKWYLQAILLLSAFICGYGYGLDGNIRYIYTGYATSSYSEHSLLSTINVINAVVSAASQIIYARLSDVFGRLYLFISAVILYVVGTIIQSQAYDVQRYAAGAIFYNAGYVGVILILLIILSDFSSLKWRLLYQFVPTWPFIINTWIAGNITSRANPVVNWSWDVGMWAFIFPLSCVPIVLCMLHMQWRARKTPEWHALKGQKSYYQEHGFIKILKQLFWMLDVVGVLLMGCSLGCILVPLTLAGGVKTTWNDSRLIGPFVLGFVLIPILWIWEYRFARDPILPYKLVKDRAVWSSMGISFLIDFIYYMAADYLYTVMIVAVNESVKSATRI…
sace_e_2345	sace_e_290	627	Y	Y	Y	N	N	15	IN	13	o71-90i109-131o136-153i166-188o232-251i291-313o323-340i360-382o397-419i426-445o455-477i494-516o561-583i	0						Yes	Yes	T	MESVHSRNPVKEEKKHVFMGMEHELNPETHNDSNSDSYGLPQLSEKYNALRQNRSLIIQQTEIIGSAYNKWYLQAILLLSAFICGYGYGLDGNIRYIYTGYATSSYSEHSLLSTINVINAVVSAASQIIYARLSDVFGRLYLFISAVILYVVGTIIQSQAYDVQRYAAGAIFYNAGYVGVILILLIILSDFSSLKWRLLYQFVPTWPFIINTWIAGNITSRANPVVNWSWDVGMWAFIFPLSCVPIVLCMLHMQWRARKTPEWHALKGQKSYYQEHGFIKILKQLFWMLDVVGVLLMGCSLGCILVPLTLAGGVKTTWNDSRLIGPFVLGFVLIPILWIWEYRFARDPILPYKLVKDRAVWSSMGISFLIDFIYYMAADYLYTVMIVAVNESVKSATRI…
sapa_c38_10565	sapa_362	627	Y	Y	Y	N	N	15	IN	13	o71-90i109-131o136-153i166-188o232-251i291-313o323-340i360-382o397-419i426-445o455-477i494-516o561-583i	0						Yes	Yes	T	MESLNSHDHISGEKKHVSMGVEHELNPEAHNDSNSDSYGLPQLSEKYDALRQNRSLIIQQTEIIGSAYNSWYLQAILLLSAFICGYGYGLDGNIRYIYTGYATSSYSEHSLLSTINVINAVVSAASQIIYARLSDVFGRLYLFISAVILYVVGTIIQSQAYDVQRYAAGAIFYNAGYVGVILILLIILSDFSSLKWRLLYQFAPTWPFIINTWIAGNITSRANPIVNWSWDVGMWAFIFPLSCIPIVLCMLHMQWRARKTPEWHALKGQKSYYQEHGLIKIVKQLFWMLDVIGVLLMGCSLGCILVPLTLAGGVKTTWNDSRLIGPFVLGFVLIPILWIWEYRYARDPILPYKLVKDRAVWSSMGISFLIDFIYYMAADYLYTVMIVAVNESVKSATRI…
deha2e15070g	deha_97	628	Y	Y	Y	N	N	14	IN	13	i83-105o125-147i154-173o183-205i210-232o237-259i279-301o305-327i348-370o385-407i443-465o475-497i563-582o	0						Yes	Yes	B	MTRSTDEETNNVSEEQLTNCEKSGRNTSSEIDNRSESMSGISEGERPSQLGESDGNRNSKSKKYYESNAGDGTKATDHHLTGLPLIATLVSCFTSLFIVALDQTIVSTILTTVGSEFHNFEKIGWLTSGYLLSLACLASIYGKVSIAFGRKYTLVWGILVFEAGSVVCARAQNMDTLIAGRVIQGIGGSCVQALTIIIMTEAVILSRRALAFILIGVCFSLASVIGPFIGGAFATHVTWRWCFYVNLPVGGFAIVLLIVCFHPPKPKGNFKEKLARIDYLGVFLLTSGLVLVLLGLTFGGVDFSWNSAAIILLFVLGGLLIIVFCIYNFKISKDPIIIKEVIIIPQIFAASWSATFNFAFFMANLTYLAIYFQVIFNASPWQSGVDLLPMVISVSLSSI…
sace0e00330g	sace_a_233	628	Y	Y	Y	N	N	15	IN	14	i68-90o105-127i132-152o162-184i191-213o228-250i285-307o317-335i355-372o392-414i421-440o445-467i487-509o560-579i	0						Yes	Yes	P	MDPGIANHTLPEEFEEVVVPEMLEKEVGAKVDVKPTLTTSSPAPSYIELIDPGVHNIEIYAEMYNRPIYRVALFFSLFLIAYAYGLDGNIRYTFQAYATSSYSQHSLLSTVNCIKTVIAAVGQIFFARLSDIFGRFSIMIVSIIFYSMGTIIESQAVNITRFAVGGCFYQLGLTGIILILEVIASDFSNLNWRLLALFIPALPFIINTWISGNVTSAIDANWKWGIGMWAFILPLACIPLGICMLHMRYLARKHAKDRLKPEFEALNKLKWKSFCIDIAFWKLDIIGMLLITVFFGCVLVPFTLAGGLKEEWKTAHIIVPEVIGWVVVLPLYMLWEIKYSRHPLTPWDLIQDRGIFFALLIAFFINFNWYMQGDYMYTVLVVAVHESIKSATRITSLYS…
sace_b_1e8_0089g	sace_b_247	628	Y	Y	Y	N	N	15	IN	14	i68-90o105-127i132-152o162-184i191-213o228-250i285-307o317-335i355-372o392-414i421-440o445-467i487-509o560-579i	0						Yes	Yes	P	MDPGIANHTLPEEFEEVVVPEMLEKEVGAKVDVKPTLTTSSPAPSYIELIDPGVHNIEIYAEMYNRPIYRVALFFSLFLIAYAYGLDGNIRYTFQAYATSSYSQHSLLSTVNCIKTVIAAVGQIFFARLSDIFGRFSIMIVSIIFYSMGTIIESQAVNITRFAVGGCFYQLGLTGIILILEVIASDFSNLNWRLLALFIPALPFIINTWISGNVTSAIGANWKWGIGMWAFILPLACIPLGICMLHMRYLARKHAKDRLKPEFEALNKLKWKSFCIDIAFWKLDIIGMLLITVFFGCVLVPFTLAGGLKEEWKTAHIIVPEVIGWVVVLPLYMLWEIKYSRHPLTPWDLIQDRGIFFALLIAFFINFNWYMQGDYMYTVLVVAVHESIKSATRITSLYS…
sace_c_05195	sace_c_267	628	Y	Y	Y	N	N	15	IN	14	i68-90o105-127i132-152o162-184i191-213o228-250i285-307o317-335i355-372o392-414i421-440o445-467i487-509o560-579i	0						Yes	Yes	P	MDPGIANHTLPEEFEEVVVPEMLEKEVGAKVDVKPTLTTSSPAPSYIELIDPGVHNIEIYAEMYNRPIYRVALFFSLFLIAYAYGLDGNIRYTFQAYATSSYSQHSLLSTVNCIKTVIAAVGQIFFARLSDIFGRFSIMIVSITFYSMGTIIESQAVNITRFAVGGCFYQLGLTGIILILEVIASDFSNLNWRLLALFIPALPFIINTWISGNVTSAIGANWKWGIGMWAFILPLACIPLGICMLHMRYLARKHAKDRLKPEFEALNKLKWKSFCIDIAFWKLDIIGMLLITVFFGCVLVPFTLAGGLKEEWKTAHIIVPEVIGWVVVLPLYMLWEIKYSRHPLTPWDLIQDRGIFFALLIAFFINFNWYMQGDYMYTVLVVAVHESIKSATRITSLYS…
sace_d_04406	sace_d_279	628	Y	Y	Y	N	N	15	IN	14	i68-90o105-127i132-152o162-184i191-213o228-250i285-307o317-335i355-372o392-414i421-440o445-467i487-509o560-579i	0						Yes	Yes	P	MDPGIANHTLPEEFEEVVVPEMLEKEVGAKVDVKPTLTTSSPAPSYIELIDPGVHNIEIYAEMYNRPIYRVALFFSLFLIAYAYGLDGNIRYTFQAYATSSYSQHSLLSTVNCIKTVIAAVGQIFFARLSDIFGRFSIMIVSIIFYSMGTIIESQAVNITRFAVGGCFYQLGLTGIILILEVIASDFSNLNWRLLALFIPALPFIINTWISGNVTSAIGANWKWGIGMWAFILPLACIPLGICMLHMRYLARKHAKDRLKPEFEALNKLKWKSFCIDIAFWKLDIIGMLLITVFFGCVLVPFTLAGGLKEEWKTAHIIVPEVIGWVVVLPLYMLWEIKYSRHPLTPWDLIQDRGIFFALLIAFFINFNWYMQGDYMYTVLVVAVHESIKSATRITSLYS…
sace_e_1433	sace_e_288	628	Y	Y	Y	N	N	15	IN	14	i68-90o105-127i132-152o162-184i191-213o228-250i285-307o317-335i355-372o392-414i421-440o445-467i487-509o560-579i	0						Yes	Yes	P	MDPGIANHTLPEEFEEVVVPEMLEKEVGAKVDVKPTLTTSSPAPSYIELIDPGVHNIEIYAEMYNRPIYRVALFFSLFLIAYAYGLDGNIRYTFQAYATSSYSQHSLLSTVNCIKTVIAAVGQIFFARLSDIFGRFSIMIVSIIFYSMGTIIESQAVNITRFAVGGCFYQLGLTGIILILEVIASDFSNLNWRLLALFIPALPFIINTWISGNVTSAIGANWKWGIGMWAFILPLACIPLGICMLHMRYLARKHAKDRLKPEFEALNKLKWKSFCIDIAFWKLDIIGMLLITVFFGCVLVPFTLAGGLKEEWKTAHIIVPEVIGWVVVLPLYMLWEIKYSRHPLTPWDLIQDRGIFFALLIAFFINFNWYMQGDYMYTVLVVAVHESIKSATRITSLYS…
sami_a_c202_5644	sami_a_337	628	Y	Y	Y	N	N	15	IN	15	i68-90o105-127i132-152o162-184i191-210o225-247i285-307o317-335i355-372o392-414i421-440o445-467i487-509o524-543i556-578o	0.02						Yes	Yes	P	MDPATANHALPEDFTEDVVPDILEKEVGAIVDVNPTLTTSSPAPSYIELIDPGVYNIEIYAEMYSRPLYRVALFFSLFLIAYAYGLDGNIRYTFQAYATSSYSQHSLLSTVNCIKTVIAAVGQIFFARLSDIFGRFSIMIVSVIFYSVGTIIESQAVNITRFAVGGCFYQLGLTGIILILEVIASDFSNLNWRLLALFIPALPFIINTWISGDVTSAIGTNWKWGIGMWAFILPLACIPLGICMLHMRYLARKHAKDRLKPEFEALNKLKWKSFCIDIAFWKLDIIGMLLITVFFGCVLVPFTLAGGLKEEWKSAHIIVPEVIGWVVVLPLYMLWEMKYSRHPLTPWDLIKDRGIFFALLIAFFINFNWYMQGDYMYTVLVVAVHESIKSATRITSLYS…
sapa_c356_5984	sapa_361	628	Y	Y	Y	N	N	15	IN	14	i68-90o105-127i132-152o162-184i191-210o225-247i285-307o317-335i355-372o392-414i421-440o445-467i487-509o560-579i	0						Yes	Yes	P	MDPATANHTLTEEFTEVVVPEMLEKEAAATVDVNPTLTTSSPAPSYIELIDPGVHNIEIYAEMYNHPVYRVALFFSLFLIAYAYGLDGNIRYTFQAYATSSYSQHSLLSTVNCIKTVIAAVGQIFFARLSDIFGRFSIMIVSIIFYSMGTIIESQAVNITRFAVGGCFYQLGLTGIILILEVIASDFSNLNWRLLALFIPALPFIINTWISGDVTSAIGTNWKWGIGMWAFILPLACIPLGLCMLHMRYLARKHAKDRLKPEFEALNKLKWKSFCIDIAFWKLDIIGMLLITVFFGCVLVPFTLAGGLKEEWRTAHIIVPEVIGWVVVLPLYMIWEMKYSRHPLTPWDLLQDRGIFFALLIAFFINFNWYMQGDYMYTVLVVAVHESIKSATRITSLYS…
deha2d01210g	deha_92	629	Y	Y	Y	N	N	14	IN	11	i70-92o107-129i136-155o165-187i194-216o221-243i263-285o290-312i337-359o369-391i398-420o	0						Yes	Yes	B	MSNQSNDIAVKSAGESFGSNNSTDLTEKHLAVRNIRDEEAQAPKEKKFIESDAGDGSRREDQYLHGPKLALCFVAIFLCLFLVALDQTIVATLLTVVGNKFDGFDKIGWLSAGFLLSMAVFAATWGKISIIFGRKITMFIAIILFEAGSLMCALANDMNVLIGGRVLAGVGGGGIQSMVFILISEIVPLEVRPLGMAGLGCTFAVASVLGPLIGGAFTSNVSWRWSFYINLPIGGIAAAFFFWAFNPPKTKGNIREKLKMIDYLGTVLLSAGLVVFLLALTFGAGDQFSWDSAAVICCFVLGGAVLIVFCIWNFKYSKNPIIPPDIVKALGVDASTLMIFGMFGYFMAIVLYVSIYFQVIHGADAWHSGLHLLPIIIPVVLTSISSGILIHKTRFVKPF…
sakl0g06600g	sakl_317	629	Y	Y	Y	N	N	14	OUT	13	o68-90i142-161o165-187i194-216o231-250i291-313o323-340i360-382o397-419i426-443o453-473i494-516o564-583i	0						Yes	Yes	P	MSTKNNETDSPLESVSSNSNSHIGTDVEKYQYSNTHGDSIPDNYDSHFEEEEEKSYGVQKVEILNKQYNHLWGKSAIFFSLFLMGFVFRLDSMVRRSMNAYATNSYKQHSLLSTVNVVRSVAAACGLPLYSRLSDVFGRIELIVVSVLLYVAGTIICTQAYDVTRYAAGMILYQFGLCGLAILFKVIAADFSNLNWRVFCTLISAAPFIINTWVSGDIVEAIGDNWSWPGIGVWAICLPVATIPLVLCFIHMQYLAKKSGDLNQLRGMQTEYKRLGFKKFVVEVFFWKLDIFGVLSLMIILGLILTPLTLAGGETAEWRTAKVIVPLILGFCWIPVFAFWENRIATHPIAPTDMFRDRGVYCALGIGILIDFCWYMQGDYLYTILVVAIHESVKSATRI…
yali0c06105g	yali_383	629	Y	Y	Y	N	N	12	IN	13	i39-58o73-95i108-130o134-156i169-191o201-223i254-273o283-305i326-348o363-382i389-407o417-439i527-549o	18.13						Yes	Yes	M	MAFAVEDKYKSLCQKLFFSRVPVKHYPRKHCNTNAKERGWTTTTVIVGWIFIYLYASGKTIAQHLFPSLAPFATSHFSGLALLSSQAVVESAIFVVARPACAKISDHLGRLEAWIVVVVAHIIGAVLYAASPNIGCYFAGTVFWEIGMVGGHLMMELYAADTSTTETRVLASYFIQSPSVWAPWISAPVVAGFLKVTTWRWGYGSMAIIIPGTSIGIIITLLYMRLKYENRLGGQGDFYSPGGPMRFIKSFDIIGLLAVGGAMILFFLPITFAAGTDKWKYHSYIAMLTIGSFLMVFTPIWEVYGTKTPLIPWKLFKSRIMVISSAQMFLLSMANKIYIPYFITWLLVVKGQSPKAATNVSSTLIVTANAWGLFAVAPYMWWRGHCKRVIVIGTCLHLV…
klla0e09879g	klla_110	630	Y	Y	Y	N	N	14	IN	14	i77-99o114-131i138-160o170-192i199-221o226-248i289-311o326-348i373-395o410-432i437-459o469-488i517-536o573-595i	0						Yes	Yes	B	MSSLAKQVSSTSLDKNSTVNIIFSLVKRESEPVSKKYEDKKAGEDAEDVPVDLKNVFTSDNEKTQSSIMAGMRLYVCLFALVLAQLIVALDVFIVNTVIDVVSKNLGGYAKSGWLITGYSLPNSLLSLIWGRATSLLGFQSSMLISIFIFEVGSIVSATATSMNNLVVGRVVAGIGGSGLQTVSMIIGCSLVEERNRTIVIAVIMSAFAVSSLIGPFIGGAFTTHATWRWCFWISLPVGGSAAFLFFFTYNPERLSITARLVRCLKLVKAIPLKQFQYVETYKTIVRNLVFRFDLIGFTLNCTGICLFLLGLTFGSEDNSWKRAFVVCFLVIGGLLVVCSVVYDFYIFDRINPEPANASYRPLMVRTLIGHKYFLLANTVTCAAAVVFAGYMVYSVQFF…
saca_713.30	saca_228	630	Y	Y	Y	N	N	14	IN	14	i75-97o117-134i141-163o173-195i202-224o229-251i298-320o335-357i383-405o420-439i446-468o478-500i520-542o586-608i	0						Yes	Yes	B	MEIKSIELTGEGKKNPEILVSIDSFGIEPSMEIASHGINEESGTDAEVSNHVEKKPNFNSKYGKNAMGEDLPSGIVLYTCAFSLALAIFLAALDIMIVSTIIEDVAKKFGAYSKTGWIFAGYSLPNALLALLWGRIASIIGFKSCMLAAIIIFEIGSLISGVANSMNMLIGGRVIAGVGGSGIQSLAFVIGSNLVDERRRGLIIACMSSAFAVASVIGPFLGGAFTTHATWRWCFYINLPVGGVAFALFVVFYNPQRKSLEGISILSSLKEFCNTLRQITVIKNLKNWPTWKSIVYSLVFRFDIIEFIFCSAGFVLVLLAFTFGGNQYNWSSASIIVMFVIGIILLIVSLLYDFVIFPRFKAVKENSLYQPLIKWSIFSHPGIFTANAALFFECTAYIC…
saku_c1947.4	saku_325	631	Y	Y	Y	N	N	15	IN	13	o75-94i113-135o140-157i170-192o236-255i295-317o327-349i369-391o401-423i430-449o459-481i501-520o565-587i	0						Yes	Yes	T	MVSVGPHDNIGSEKKHVPLDIEQELNPEAHTDSHSSSYARDDTLPQMSGKYDALRQNRSLIIKQTEIIGTAYNKWYLQAILLFSAFVCGYGYGLDGNIRYIYTGYATSSYSKHSLLSTINVINAVVSAASQIIYARLSDVFGRLYLFISAVILYVVGTIIQSQAYDVQRYAAGAIFYNAGYVGVILILLIILSDFSSLKWRLLYQFAPTWPFIINTWIAGNITSRANPVVNWSWDVGMWAFIFPLSCIPIVLCMLHMQWRAGKTPEWQELKGQKSYYQEHGLMKILEQLFWKLDVIGVLLMGCSLGCILVPLTLAGGVKTTWNDSRLIGPFVLGFVLIPILWVWEYSYARDPILPYKLVKDRGVWSSMGISFLIDFIYYMAADYLYTVMIVAVNESIKS…
yali0c02541g	yali_382	631	Y	Y	Y	N	N	14	IN	14	i81-103o118-137i144-166o170-187i208-230o235-257i286-308o318-340i361-383o398-417i424-441o451-473i482-504o561-583i	0						Yes	Yes	M	MKWLTSLRNSVVGGPHLYNNDKDSCSECDSDTESVSWTRKMFDPPVKQQREDYTDSEDEAGAPSGSREMEQLTTIWTKTDLYMAWASMLLLSVAIGMMIQTVSVYSTYATSDFNQMSLLSALNVVKSVMYIATRPILAKFADVLGRFETVLICIVIFTVGFIMLSASPNIGTYFAAHIFYIFGQVGIQFMEQVFAADTSDLKNRMFFVVLPNLCYLFTPWCAAPITNAILKHSTWHWGYGMWCITVPVVSIPALTIMFRHRMKARKMGLECARSGLSNVKTAMRQFDIIGLILFTGGISLLFLAVTLVKTSKSWSQPHVLSMIIIGPILLILFPIWEKLYPKYPFLPFSALKDRTLITGCIIVALYSLAYYIYAPYYTAWLLVCKNLSVTAATNTRVTW…
deha2a14696g	deha_88	632	Y	Y	Y	N	N	13	IN	13	i86-103o123-142i149-171o175-197i210-232o242-264i297-319o329-351i364-386o401-423i458-480o495-517i567-589o	0						Yes	Yes	N	MLAEKNSHNTGDIITPTVTKYSQTATASGVDKTTSAVEKLHHESVSESKELHLIDSNISTEFEKSRGVRRIENVKAMMQSDEGKKVTIAFWTCLVVIAWVYSLDSSTTYNYAIPAASNFSRHSMISTVNIASGIIGSVVLPFQAKFSDITSRPICFALSLLFYTVGTVIAASSSSIGGYVVGTVFTAVGSNGISFLRDIIVADLTDLKWRGLVNGIMTSPYLITVWFAGLIVDAVLKTNWRWGYGMFAIIMPVIVSPLIFVLSYYEHKAQKLVPKVVKPKKSVWKIVKDAAIEIDAFGLILLGFGWSLFLLPFSIYSYADKGWKNPSIIAMLVVGPVLLIIFVVYEVFYAPFPSMPKRVIKNKTFVTAIIINIIYLLADGIRAQYLSTIMWIGKDWSNQ…
sakl0b12716g	sakl_303	632	Y	Y	Y	N	N	14	IN	13	o46-68i94-116o131-153i165-187o192-214i255-277o292-314i344-366o376-398i407-424o434-456i477-499o547-564i	15.12						Yes	Yes	B	MDNCGKDIESMGVIVEDRSSAQDESSGHVGDPQPLSGFKLYANMGSLTLVLFLAALDILIMSASIEVISEQFNDYSKSGWIVSGYSLPEALLTLLWGRFATIFGFKLSLLLSILIFETGSLISAVSNSMNVLIGGRVVAGIGGSGIQSLCFVIASTLTTERSRGVAISVLSCAYAVAAVAGPFMGGAFTTHVTWRWCFYINLPIGSLAFAVLVLTYKPHEGNSARSIVSVLKSCCEFGTARLFSKDLYLKMFDELVFGFDFIGFIFCSVGFILFLLGLTFGGDKYAWSSGAIIVYFIVGVTISVAFLLYDFMIFPKFGRVRKNASFRPLVPWSVVSRPGIATAVAANFLMCVAYSAQVVYIIQFFQLVRGSDAWRASIHVVALEIPDIITVAISGAISR…
capa_03952	capa_70	633	Y	Y	Y	N	N	14	IN	12	i80-102o122-144i151-173o177-199i206-228o232-254i274-293o303-325i346-368o378-400i405-427o552-574i	0						Yes	Yes	B	MSKKQVNSATSSVKSTDSSGLPQPLTKDNTDDIQPQQQPQQLPEDLEDQSSVGSRHGHFKESDAGDGTLREDQYIHGPRLVLCFVSLFLCLFLFALDQTIVATILSTVGNKFDAFENVGWLSSGFLLTMAVFIQPYGKLSIIFGRKWSMIVAIVIFEAGSLMCALASSMNVLIGGRVLAGVGGAGIQGLTFVIVSEVVPINKRPLGMTILSVTFAVASVLGPLIGGAFTTHVTWRWSFYINLPVGGFALAVFLYSFRPPLPKVDIWEELKQFDYIGTFFFISGSVILLLAITFGSSDFPWNSGAVISCFVLGPVLLIVFAIWNFRFSKNQIIGTDVITTPQIIASALSISGIFSAFIVTMIYASVYFQVIRDSSAMGAGLHLLPCIIATVISSVVSGGA…
loel_04525	loel_163	633	Y	Y	Y	N	N	14	OUT	13	i132-154o187-209i214-236o251-273i280-302o322-344i356-378o398-420i433-450o460-478i490-512o527-549i602-621o	0						Yes	Yes	D	MTKQNSNKGGTSSKSNPTQSQRRPSQHLTLSPNIIQDPSAETSGLIANELAAESDILTPFDNPNKSTTYGSIDAESANNIAYTNIKSTGTTGTTGTTGTIGATSEIPNDENDDPYNGYALPKAQLYTVVSSLFMASFLAALDATVVTTLLSLIASELHAVQNISWIATAYLLSSAAFQPIFGKISDIFGRKVLICGCSILFSLGCLICVTNSLFWLVIGRFVTGIGGSGMTSIGTMTMSDLVPLRDRGLFQGLANIFFGLGSASGGVIGGVIADTLGWKYVFALQVPLGLFVAFAIYSYLNLPAGSPGLGYHDEDVWSKLKRVDFLGSFVLISALLMFLTAASMGGREFAYSSRTFLGLSIGSAILFLAFIYVEAYISEEPIIPIHLLGNRTVLSSSLT…
pipa_3g03640	pipa_171	633	Y	Y	Y	N	N	15	IN	14	o69-88i140-159o169-186i198-220o230-252i289-311o316-338i358-375o395-417i424-443o453-475i488-510o525-544i565-584o	0						Yes	Yes	P	MSAESVSDKGSSGTPPVVNETTVNNATGPKKVVPRVEGLRSNNIHLFNLEEKTYGVKRIEVLAKQYKSPLAYVVFFFSIFLVAYAYGLDATMRGTLQSYATSSYAEHSRIATVNVVRSATSALAQPIYARLSDNFGRLELFLVSIVLYVVGTIVMSQAYDFPRFAGGSVLWQFGYSGVIILIQIMSADASTLNWRVACSFVAALPFIINTWVSGNIIEVASTNWSWNIGFWAFAFPLACLPLIGCFLHMWFLSIKNGDMRRLKEEDQSDFRKLGFKKFMVEVFFWKLDFVGLFLLTLVIGLILVPISVAGGIENQWATADILVPFFLGWACIPFFAVWEIKYARNPLLPSDMVKDRAVWSALFIGVFLTFIWYMQGDFLYTALVVSFNESTKSAQRIAS…
saba_a_602.6	saba_a_196	633	Y	Y	Y	N	N	15	IN	13	o76-95i114-136o141-158i171-193o237-256i296-318o328-345i365-387o402-424i431-450o460-482i499-521o571-588i	0						Yes	Yes	T	MESTDSHDSTTVEKKRVPMNKEHELKSDGHVNTTSDSDSHAFDSIPQLSGKYDALRQNKSLVIKQTEIIGEAYKKWYFQAILLISAFVCGYGYGLDGNIRYIYTGYATSSYSEHSLLSTINVINAVVSAASQIIYARLSDVFGRLYLFISAVILYVVGTIIQSQAYDVQRYAAGSIFYNAGYVGVILILLIILSDFSSLKWRLLYQFAPTWPFIINTWIAGNITSKANPVENWSWDIGMWAFIFPLSCIPIVLCMLHMQWIARKTPEWHALKDEKSYYQEHGFVKVLEQLFWKLDVIGVLLMGCSLGCILVPLTLAGGVKTTWNDSRLIGPFVLGFVLIPILWVWEYRVARDPIIPYKLVKDRGVWSSMGISFLIDFIYYMAADYLYTVMLVAVNESIK…
saba_b_c633_10089	saba_b_213	633	Y	Y	Y	N	N	15	IN	13	o76-95i114-136o141-158i171-193o237-256i296-318o328-345i365-387o402-424i431-450o460-482i499-521o571-588i	0						Yes	Yes	T	MESTDSHDSTTVEKKRVPMNKEHELKSDGHVNTTSDSDSHAFDSIPQLSGKYDALRQNKSLVIKQTEIIGEAYKKWYFQAILLISAFVCGYGYGLDGNIRYIYTGYATSSYSEHSLLSTINVINAVVSAASQIIYARLSDVFGRLYLFISAVILYVVGTIIQSQAYDVQRYAAGSIFYNAGYVGVILILLIILSDFSSLKWRLLYQFAPTWPFIINTWIAGNITSKANPVENWSWDIGMWAFIFPLSCIPIVLCMLHMQWIARKTPEWHALKDEKSYYQEHGFVKVLEQLFWKLDVIGVLLMGCSLGCILVPLTLAGGVKTTWNDSRLIGPFVLGFVLIPILWVWEYRVARDPIIPYKLVKDRGVWSSMGISFLIDFIYYMAADYLYTVMLVAVNESIK…
klla0a10439g	klla_103	634	Y	Y	Y	N	N	15	IN	14	i79-96o116-135i142-162o172-194i206-228o238-257i297-319o329-346i366-388o403-425i432-451o461-483i503-522o573-590i	0						Yes	Yes	T	MSTEKNSVVGEDKVLKSTYSDDETNVIKSVNGAGVGVDEKQAGPTDLNEYGIPDYLKSSKSLTIRKTEILAEQYSSWQWRVVLLFSAFLCGYGYGLDGNLRSFYTTWATNSYSTHSLLSTIGVVNAVMGAASQIVYARLSDVYGRFTLFVTAIVFYVVGTIIESQAHDVQRYAAGAVFYNIGYVGVILIVLLILSDFSSLKWRLFYSFVPTWPFIINTWISGNIVDVAKPEQNWSWDIAMWAFIFPLSCLPLLGCMLHMKWRARQTEAWKELSSQKTYYQTHGLVQSLVQLFWKLDVIGVFFMIIILGCILVPLTLAGGISNKWNNPHIIAPFILGFVLIPFFIAWESKWAREPIAPFKLLRDRGIWAALCIAFLINFIFTMAAGYLYTILMVAVNESV…
saca_514.3	saca_220	634	Y	Y	Y	N	N	15	IN	14	o64-82i128-148o158-180i187-206o221-243i282-304o308-330i351-373o388-410i417-436o440-462i483-505o520-537i556-575o	0.02						Yes	Yes	P	MSSVSTTDQDIHNLSTQAHTQDDSIKKETVSATINSVSSLSEESVKDAGVNNIEIYAEQYQNPFLRAMLFFSLFLVAYAYGLDGNIRYTFQALATSSYSEHSLLSTVNCIKTVIAAAGQIWFARASDIFGRLTILGVSIIFYIIGTVIESQATNVARFTAGGCFYQLGYTGAMLIIEIIATDFSNLNWRLLALFIPALPFIINTWISGDVTAAVNGNWKWGIGMWAFIFPLACIPLACCMLHMRYLAHKNAKDRLMPSFTIPKDVSRKEYFIDVFFWRLDMIGLLLIVCFFGCVLIPFTLAGGMKEQWRTAHIIVPEVIGWCVALPLYILWEIKFSRHPLTPWELLKDRGVYSALIIAFLINFCWYMQGDYMYTVLIVAVHESVKAATRITSLYSFVSV…
sace_c_05665	sace_c_268	636	Y	Y	Y	N	N	13	IN	14	i76-98o113-132i139-161o166-188i201-223o233-255i304-326o336-358i371-393o408-430i437-456o466-485i505-527o574-596i	0						Yes	Yes	N	MSGIVSVTDSTSGRLDVNERSGVKARNDAGEKDLVTVNDGLRQVPTSISSCNGEKIIKTRGVTRIEVVRERMSTKVTWILGLSIFLTSWVAALDATTTYNYQPYATSSFNRHSMLSTLTIANSVIGAVCKPFIAKISDLSSRPVTYFVVLVLYVIGFVITACSPTIAAYVIGSVFIAIGQSGISLMNMVIIADTTTLKWRSFFTSLLSVPYLVTTWISGYIVEDIINSNWRWGYGMFAIITPVALTPAILVMAYLEHQANKTGEIPVGSDPLAKKKVEVTESHISGFKQYLELLKASLIEIDAFGLILLGFAFSLILLPCSLYSYAEGGWNNPSMIAMEVVGGIFLITYVVFEVFFAPFPLLPKRVLMNRTFICCVIIDFIYQMAGYFSLLFFTSYTFV…
saku_c1886.4	saku_323	636	Y	Y	Y	N	N	13	IN	14	i78-97o112-134i146-168o172-191i203-222o232-254i304-326o336-358i371-393o408-430i437-455o465-484i504-526o573-595i	0						Yes	Yes	N	MSGVVSITDSISGKLNVQEKYHEEAKSDAAEKNLVSIDGSLKQITSATSCYDGEKIIKTRGVTRIEVVREKMSTRVRWILGLSIFLTSAVAALDATTTYNYQPYATSSFNRHSMLSTLTIANSVIGAVCKPFIAKISDLSSRPVTYFVVLLLYVIGFVITACSPTIAAYVVGSVFIAIGQSGISLMNMVIIADTTTLKWRSFFTSLLSVPYLVTTWISGYIVEDIINSNWRWGYGMFAIITPVALTPAILVMAYLEHQANKTGEIPVGSDPLSKKRIEVTESHVSGFREYWELVKVSLIEIDAFGLILLGFAFSLILLPCSLYSYAEGGWNNPSMIAMEVVGGIFLISYVVFEVFFAPFPLLPKRVLMNRTFICCVIIDFIYQMAGYFSLLFFTSYTFV…
sapa_c345_7143	sapa_360	636	Y	Y	Y	N	N	13	IN	14	i76-98o113-132i139-161o166-188i201-223o233-255i304-326o336-358i371-393o408-430i437-456o466-485i505-527o573-595i	0						Yes	Yes	N	MSGVVSITDSTSGQLNADEKSRGNARNDAAEKDLVSINGGLQQVSSSTSSCNGEKIIKTRGVTRIEVVREKMSTKVTWILGLSILLTSWVAALDATTTYNYQPYATSSFNRHSMLSTLTIANSVIGAVCKPFIAKISDLSSRPVTYFVVLLLYVIGFVITACSPTIAAYVIGSVFIAIGQSGISLMNMVIIADTTTLKWRSFFTSLLSVPYLVTTWISGYIVEDIINSNWRWGYGMFAIITPVALTPAILVMSYLEHQANKTGDIPVGSDPLAKKKVEVTESHISGFKGYWELLKASLIEIDAFGLILLGFAFSLILLPCSLYSYAEGGWNNPSMIAMEVVGGIFLVSYVVFEVFFAPFPLLPKRVLMNRTFICCVIIDFIYQMAGYFSLLFFTSYTFV…
yali0a10593g	yali_378	636	Y	Y	Y	N	N	13	IN	13	i73-90o100-122i135-157o167-186i198-220o230-252i277-299o309-331i352-374o389-408i413-432o477-499i554-576o	0						Yes	Yes	M	MAILHKPSFHFQKATFENPFHRSPEEKNETWIKYIFDPHVTVVTTKTHDHSNNKADGAKEIETIKQFMDKKMLFFAWISLMLVSTVVALERGTTSTYAAVATSHFNELGLLSAVGVVRSVLYAVTRPTIAKLADVLGRVEALVLAIIFYIIGFAMLAGGSNIATYFAAHIFYVSGEVGIQFMEAVFATDTSNLRNRTFFLALPNFAYVWASWVSAPIASGVLKNSTYRWGYGMWCIIMPVVSIPVCIILLRLKFKARAMGLEYGKAVRNFRGTFSQFDMVGLILFTAGLCLLFLAVTLATSPTSWGQAHILVMIIIGPILLFIFPFWEIFGPKYPFMPSYVITNRTMFTTCLLIFCYALAYFLYGTYYLPWLMVCKNLSVKAATNTVNVFVVGSTVSSF…
cadu_34690	cadu_23	637	Y	Y	Y	N	N	12	OUT	13	i68-90o136-153i160-182o197-219i226-245o278-297i304-326o346-368i381-403o407-429i436-458o478-500i565-584o	0.01						Yes	Yes	K	MNSDYTKDRKTTITFDEKQLPGTPPESITTLTDINNNNNNNNDKEIKPQELADKLSDVHSNLLPKSQIIIILLTLSLANIVSFMDQTGITIGLSIISKDLNAQQSINWAGSASLLANTVCQVLFGRMSDIFGRKKIILICLMILVIGDISCSLARNGIEFFIFRALAGIGNGGVSSLSMVILSDIVSLKDRGKYQGILGASVGIGNAIGPFIMGAFIKYNNNNWRCYYYFLAPLGFIVNIILFFCLKNNHKHKNNHKDKKLNDVISRKEKFLNIDYMGILMATSSLTLILIPLNGGGSTYNWNSNLVIIMFTIGGLLLLGFLLIEWKFAKLPMIPLELFKNPSLCLLYLATFCFGATYFSFIYYLPYHFQIIKNKNEIDTAIFLLPLVLMQSISSIICG…
cagu_04002	cagu_44	637	Y	Y	Y	N	N	13	IN	13	i90-108o128-147i154-176o180-202i215-237o247-269i302-324o334-356i369-391o406-428i463-485o500-522i572-594o	0						Yes	Yes	N	MSSEKITDSVHSISGKSIQEPAVAKSTAISTNSGSNKLESESENAQNASESETELHLVSSDTSTEYVKSRGVRRIENVKVMMSSAKNGKIITIAFCTCLLVIAWVLSLDGSTTSNYSVPATSSFSRHSMISTVNIATSIIGSVVQPFQAKFSDITSRPICFGVSLLFYTVGTVIAASSSTIGAYVVGSVLTTVGSNGVSFLKDVIVADLTDLKWRGVVNGIMTSPYLINIWFSGLIVEAILKRNWRWGYGMFAIIMPVVVLPAIGVMYHFENKAQKYVPKVVRPKKTLQKIIWDSAIEIDALGLLLLGFGWSLLLLPFSLYTYAQDGWKNPSLIAMLVVGPLLLIIFVFYEIFWAPFPSMPKRIIKNKTFITCIIINFIYMLADGIRSQYLSTIVWIAK…
saba_a_601.3	saba_a_194	637	Y	Y	Y	N	N	15	IN	14	i77-99o114-133i140-162o167-189i202-224o234-256i304-326o341-363i372-394o409-431i438-457o467-486i507-529o574-596i	0						Yes	Yes	N	MSDLISIAESTIGRLNAQEGPYKEERNTFTEKSTVSSAHEGFQQSSSAFSSQDGNKIIKTRGVTRIEVVKEKMSTKVTWILAASILLTAWIAALDATTTYNYQPYATSSFNRHSMLSTLTIANSVIGAVCKPFIAKISDLSSRPVTYFVVLILYVIGFIITACSPTIAAYVVGSVFIAVGQSGINLMNMVIVADTTSLKWRSFITSLLSVPYLVTTWISGYIVQNIISSNWRWGYGMFAIITPVALTPAILVMAYLEHEANKTGEIPIGSDPLTEKKREIRESGISGFKGYWQLLKTSLIEIDAFGLILLGFAFSLILLPCSLYSYAEGGWKNPSMIAMEVIGGIFLISYVIFEVFFAPFPLLPKRVLVNRTFICCVVIDFIYQMGGYFSLLFFTSYTF…
saba_b_c68_15461	saba_b_215	637	Y	Y	Y	N	N	15	IN	14	i77-99o114-133i140-162o167-189i202-224o234-256i304-326o341-363i372-394o409-431i438-457o467-486i507-529o574-596i	0						Yes	Yes	N	MSDLISIAESTIGRLNAQEGPYKEERNTFTEKSTVSSAHEGFQQSSSAFSSQDGNKIIKTRGVTRIEVVKEKMSTKVTWILAASILLTAWIAALDATTTYNYQPYATSSFNRHSMLSTLTIANSVIGAVCKPFIAKISDLSSRPVTYFVVLILYVIGFIITACSPTIAAYVVGSVFIAVGQSGINLMNMVIVADTTSLKWRSFITSLLSVPYLVTTWISGYIVQNIISSNWRWGYGMFAIITPVALTPAILVMAYLEHEANKTGEIPIGSDPLTEKKREIRESGISGFKGYWQLLKTSLIEIDAFGLILLGFAFSLILLPCSLYSYAEGGWKNPSMIAMEVIGGIFLISYVIFEVFFAPFPLLPKRVLVNRTFICCVVIDFIYQMGGYFSLLFFTSYTF…
sace0h00198g	sace_a_235	637	Y	Y	Y	N	N	15	IN	14	i71-93o106-128i135-152o162-184i191-213o223-245i286-308o318-335i355-377o392-414i421-438o448-470i491-513o561-578i	0						Yes	Yes	T	MIEVPEDNRSSQTKRKNTEKNCNELMVDEKMDDDSSPRDEMKDKLKGTKSLIIRKSELMAKKYDTWQLKAIFLFSAFICTFAYGLDSSIRGTYMTYAMNSYSAHSLISTVSVIVLMISAVSQVIFGGLSDIFGRLTLFLVSIVLYIVGTIIQSQAYDVQRYAAGAVFYYVGLVGVMLQVVLMLSDNSSLKWRLFYTLIPSWPSIITTWVSGSVVEAANPLENWSWNIAMWAFIFPLCCIPLILCMLHMRWKVRNDVEWKELQDEKSYYQTHGLVQMLVQLFWKLDVVGVLLFTAGVGCILVPLTLAGGVSTNWRNSKIIGPFVLGFVLVPGFIYWESRLALVPFAPFKLLKDRGVWAPLGIMFFICFVYQMAAGYLYTILVVAVDESASSATRIINLYS…
catr_03958	catr_81	638	Y	Y	Y	N	N	14	IN	13	i67-89o109-131i138-160o164-186i193-215o219-241i262-281o291-313i326-348o363-385i392-414o424-443i538-560o	0						Yes	Yes	B	MLPTVDKDISKESVSIIERVSSEDFYPSDQANKLEKQSSIQSIHIFRESDAGDGTSKEDHYLQGSQLILCFFALSSALFLFSLDQTIIATILTTVGSKFNSFEEIGWLSSAFMLGMAVFIQPFGKLSIILGRKWTMVVAILIFQGGSLMCALANSMNVLIGGRVMAGIGGAGVNSGVFVIVSEVVPINKRPMALSLLGIIFAIASVLGPLIGGAFTSNVTWRWAFYLNLPIGGVSLAVFIFTFHPPKPKVNIKQELLRFDYLGTFLLISGWVVFLLALTFGTSEFAWNSSAVISCFVIGPVLLIAFGIWNFGFSKNQILATEVIVIPQVLASVVSLSGIFAAYIMIMIYGSIYFQLIKDSSPLGAGLHLLPLVISVSVSILFTGSMTQRLKYLKPYIIV…
yali0d05401g	yali_386	638	Y	Y	Y	N	N	14	IN	14	i79-101o111-130i142-164o169-191i204-226o236-258i291-313o323-345i358-380o395-417i426-445o455-477i490-512o562-584i	0						Yes	Yes	M	MNLEELDKKAKYVFDTKDRVAEKFFESLPPKTRGLMKFLFSPDHDYDSAIEHFDDTSSTDDIQLTHAEIVRRVWSKKQLIFGWICMLIMSLVSTIQASAFPSYIVYASSEFSQMGALASVQIVQACIFLVSRALSGKLADNFGRFEAMIISVICLTIGNGLYMGSHNIVTYFAALAFYSIGDIGTQMLYEIFAADTCDLKDRTFFQTITLFANLFTPWVAGPLVASVLKTSTWQWGMGMWAIITPCCAIPFLSTLLYFRIKAYRMGLRIRRGDPNRTWFQNTITGIIRMDLPGLVFLCAGLILFFVPISFCVGTDDWKMPQNIAMITCGTFFLYVAFPLWEFFGTKHPFLKFSLMKKRLVTVPGLIILLYYMAYATYHPYFQVWLLLAKGLPQARATNL…
yali0d20350g	yali_389	638	Y	Y	Y	N	N	14	IN	14	i79-98o113-135i142-164o169-191i204-221o236-258i291-313o323-345i366-388o398-420i427-445o455-477i490-512o561-583i	0						Yes	Yes	M	MNLKELDEKAKYVFDTKDRVADKFFESMSPKPRKLMKFLFSPDYDYSSATENFDPNDTVDDLQLTHSEIVRKVWNKKQLIMGWGFLLFMSLVSTIMSSSFPSYIVYASSEFSQMGALASVQIVQSCIFLIARALCGKLADNFGRFEAMFISVCSLTVGCGLYMGTHNIVTYFAALAFYSIGDIGIQMMYEIFAADTCDLRDRTFFQTITLFANLFTPWIAGPMVQSMLQHSTWQWGMGMWAIIVPVCSIPFLVTLLYFRIKAYKMGLRIRRGDPNRTWWQNTITGIIRMDLPGLCFLCAGLILFFVPISFCAGTDNWKQPGNIAMLTVGTFLLYVAFPLWEFFVTKHPFLKYKLMSKRLVTIPGFIILFYNMSFAIYHPYFQVWLLLAKGLKQAKATNL…
calu_01670	calu_55	639	Y	Y	Y	N	N	15	IN	13	o60-82i129-148o158-180i187-206o221-243i282-304o314-331i351-368o388-410i417-436o451-473i486-508o562-584i	0.49						Yes	Yes	P	MSVPDEKRVHGSDASDQYNSEDKSYSEDNVAPAPNYTNLAAHSTAKSFGIRKAEIMADQMSGFIPKAIFYFCAFCCSYCYALDGTLRSTFQTYATSSYSNHSLFTTVNVIRSVMAAASQPAYARLSDIFGRLELFIVSIIFYAVGTVIESQAFDVQRFAGGAVLYQLGYSGVQLILEVSLSDMSTMNWRLFASFVPALPFIINTWISGNASSELLAHHSWSYSIGIWAFIFPLASVPLLACFIYMRFKAGRTPEWAAIRQEEKEAYKGAKHFFIDLFWRIDLIGILFIICVFGFILVPFTIAGGVHTKWQRGSTIAPLVIGFVLIPFFVYWEYKVAKYPIVPYPLLKDRGVWSALIIACLVNFIWYMPNDFMYTVLIVGMRASIKAATRITSLYSFVSV…
capa_03962	capa_71	639	Y	Y	Y	N	N	14	IN	12	i86-108o128-150i157-179o183-205i212-234o238-260i280-299o309-331i352-374o384-406i411-433o558-580i	0						Yes	Yes	B	MSKKQVNSATSSVKSTDFSGLPQPFTNGNTDDIPQPSQQQQPQQPQQLPEDLEDQSSVGSRHGHFKESDAGDGTLREDQYIHGPRLALCFVSLFLCLFLFALDQTIVATILSTVGNKFDAFENVGWLSSGFLLTMAVFIQPYGKLSIIFGRKWSMVVAIVIFEAGSLMCALASSMNVLIGGRVLAGVGGAGIQGLAFVILSEVVPIDKRPLGMTILSVTFAVASVLGPLIGGAFTTHVTWRWSFYINLPVGGFALAVFLYSFRPPLPKVDIWEELKQFDYIGTFFFISGSVILLLAITFGSSDFPWNSGAVISCFVLGPVLLIIFAIWNFRFSKNQIIGTDVITTPQIIASALSISGVYSASIVTMIYASVYFQVIRDSSAMGAGLHLLPSIIATVISS…
klla0e14609g	klla_111	639	Y	Y	Y	N	N	15	IN	14	i76-98o118-140i147-164o174-196i203-225o238-260i298-320o330-347i367-389o404-426i433-452o462-481i501-523o573-590i	0						Yes	Yes	T	MDQSDMKVNMDRKIQSRSSSFDNNEDSFPNANKENLTFAEENHKQELLDEYGVPDKLRANRSLVIRKMEIMRKQYTSVFAICVFLFTAFLAGVGTDLNSQLRNNYTTYATNSYRSHSLLSTIGVVSSIISAGALTVYARLSDVFGRIRLYLSAMLFFVVGTIIQSQANNVQKYAAGTVFYSLGTAGIQVMMFIIMSDFSSLKWRLFFTFAPTWPNLFIPWITGSIVDRLDPVERWSWGIGMWAFIYPLSSVPFVAYLLLVRYKASKTEEWKMLSSEKTYYETHGIIQTLVQLFWKVDVVGLLLFVAFLGCILVPLTLAGGVSSQWSNGKILGPFILGFCLVPAFILWETKYARLPIAPFKMLKDRGIWSALIISMLAKTVYYLAAGYLLTILMVAVNQS…
pipa_2g00050	pipa_166	640	Y	Y	Y	N	N	13	IN	11	i50-72o87-109i116-135o139-157i170-192o207-229i261-283o298-320i405-424o472-494i549-566o	11.12						Yes	Yes	N	MKFNIFNKNRKESPSSSPESQTTDEEAHIPVLPGVARAEMLRHAWSKKSLIVAYAALFFAAFVFQFCGVTVKSYTPYATSSFRQHSMLTTAAVVYKIVCVITLPFVARIADCFSRVSGFFIALIFLIATYIMFAASKNVGMYLASEIFLGIGKVSYVMMEKVFVADTTQILNRGLWTALPTAVASIPTLYISSIVAEKVLDHSTWRWGYGMWAIITPVSLAPLIFIMWRLDRKAQKYGITHNIKASLNLPEGSWYKKLAHLLYVELDIVGGLLMLAGLSLFFLPFTLTGSASILDWDEATTIVLLVLGFVVLGIFVFWVLSKFPQRPFISVSILKNPSVLMACTLPLFDTINSSTSGAYYSSVLQVSGHFTVGEAARITRASRVCQLVGSVLVGILIKY…
capa_00064	capa_62	641	Y	Y	Y	N	N	15	IN	14	i63-85o100-122i129-151o161-180i185-207o222-244i277-299o314-336i356-373o393-415i422-441o456-478i491-513o569-591i	0.11						Yes	Yes	P	MDRTEPTKVESYDEIEKDNKTYSGDEGETATQLNAEKEALNTTTKSIGIRRAEILQLQYQNPVLRVLFFFCIFLVAYGYGLDSTVRGNLQYYATSSYSQHSLFTTVNVMQSVISAAAQPFYARLSDKFGRLELCLFAIVFYSMGTVIQSQAYDINRFAGGSVIYQIGYTGIVIMLQIILADFSNLNWRLLCSFIPALPFIINTWVGGDVVSSVLAHYSWNWGIGMWAFIFPLSFVPLLCCFIHMHIKARKTPEWQALTREHNSQRYSKTSFAYWKKLIVGLFWDLDVIGLLNVIIILGFILVPFTLAGGVSSKWARASTIVPLVIGVVFIPIFVIWEAKFARSPIMPLPLMKDRGVWAALLIAIFINWIWYMPNDFMYTVLIVGMNASVKAATRITSLY…
pipa_3g01745	pipa_168	641	Y	Y	Y	N	N	13	IN	11	i52-74o89-111i118-135o145-167i176-198o208-230i263-285o300-322i407-429o474-496i551-568o	8.67						Yes	Yes	N	MKFNVFRKSQNESASGSPESQNTDTEAQTHVTLLPGVARAELLRHAWSKKTLIIAYAALFFVAFVIQFCGVASRAYTPYATSSFRQHSMLTTATVVYKIVCVISLPWVARIVDCFSRVTGFFIALVFLIATYVMFAASKNVGMYLASQIFLGIGIPSYVMMERVFIADTTQILNRGLWTALPTAVASIPTLYVASIVAEKMLEHSTWRWGYGMWAIIIPVSLAPLILIMWKLDRRAKRYGVTHNIKSTLNLPEGSWYKKVAHLLYVELDIVGGLLMLTGLSLFFLPFTLTGSASILRWNEATTIVLLVIGFLILVLFVLWVLSKFPKRPFLSVSILKRPSVLMACTLPLFDAINTSLSGAYFPSVLQVSGHFTVGEAARIPRAANVCQMVGAVLVGLLI…
yali0a14883g	yali_379	641	Y	Y	Y	N	N	12	IN	10	o68-90i103-125o140-162i193-215o225-247i274-296o306-323i342-364o379-401i549-571o	0						Yes	Yes	M	MWAPIKHALYAPKPEPGSSPTVVENPSTFQKIFNPPVKKDENAIDENAAPNGSQEMAKITSLWNRHDLWMAWGSMLLIAVALALQGRTFKVYSTFATSEFEELSLLSSLAVTQAVINVAATTVFAKLADVLGRFESFLLSVVFFTIGFIMLAVSPNIGTYFAAHIFYVSGSQGITFLQQVFAADTSSLRNRLFFVVLPNVCYIFVPWCAAPITNAIIKHSTWRWGYGMWCIIVPIVSIPVLTILFRLKMKAKSLNMAGGKSLQVRDAKETLRQFDFIGLTLLTAGLALLFLAVTLVKTSKSWTEPHVLVMVIIGPILLVLFPIWEKFPKYPFLPMKNMKNRTLITGCVFAGIHAMATSLYNPYYMPWLLVCKGLSVTAATNASATLSVSYIVTTIIAAF…
klpo_543.44	klpo_120	643	Y	Y	Y	N	N	14	IN	13	i126-148o158-180i187-209o213-232i245-267o277-299i320-342o352-374i398-420o435-452i459-481o491-513i607-626o	0						Yes	Yes	D	MGKKDKQRKKLRNFTKAKVKQVQEDQEPMVPDPPEFDGTESFVQTLAETSQLTKEDDENSVLLPIRDELLQDPSTELPGFIAAEIEEGEQEYEETRSGHYGAIESRRISSKGTELSTARLKIIMLSMYLGIFLAALDNTIVSTLLAHIASEFNELPRISWVATAYLLSSATFQPIYGKISDIFGRKVVLIFCNITFFVGSLICGLSPSFEWLVAGRFIAGIGGGGITSMSSITTSDIVPLRNRALYQGICNFYFGLGTALGGVVGGWFSDRSVGWRMSFLIQLPIAFFSTILIILFLRLPKESKGRGLQVDGNYFSTIKVRLSAVDWIGATTLVLFLFSFMITASLGGKEIPYTSHKFIGLCVVTVIGALIFGYTELKIAKDPILPLRFLKDRSVLGSS…
klla0d19945g	klla_109	644	Y	Y	Y	N	N	15	IN	12	o77-96i117-139o143-162i169-191o238-260i289-311o326-343i363-385o400-422i429-446o456-478i568-587o	0						Yes	Yes	S	MNQPAVSPEWEQCEYDKDSETDKRSCKKEQGIIHDIEKMTVVEETQPVGPNLEITARFSTKRKMKELEIVSSFCKEWHFQSILLVTAIVCGFSYNLDAVLRSTYTGYATNSFSQHSLLATINVINSVVSIASQLFFARLSDHFGRLQLFGFCTLMYIVGTILQSQSKNVSIYAGGAVFYNAGYTGVRLLMTIMMSDFSTLGWRYFMIASPDWCYIIITWVSGNIIEISNPLENWSWDIAMWAFIFPLTTIPLVGFLVYMFYKASRTDEWKELRSVTKKMPTPVYIKEVFWNLDIPGVLLIAISLGCILIPLTVSGGETEEWKDSRNIGVLCLGSVLFPIFLLWEGKIAKRPVLALTYLKDRGVWAPLAASFFMSNAYLIATDYLYAVLLVGFNQSESAS…
yali0d22913g	yali_390	644	Y	Y	Y	N	N	14	IN	14	i116-138o153-175i182-202o207-229i241-263o267-289i309-331o335-357i378-400o415-436i443-462o472-494i507-529o585-602i	0						Yes	Yes	L	MQESQEYLDLDPGSEKIGDTPSPDIARDLEEQAEKAAESAVDGQRADSLHRHNSYPIPPLAGLTLQRTLTHRSRVSRLSHHSEEQSGDQSGNAMNSETPALPGHVTQDHLSQTRRYLICFMLCVCTLLVAIDETIITTALPEIVAALKSSSGYTWIGTSYLLACASSMPAYGALADIFGRKPIILLSIALFLIGSAIAGAATDMGMMISGRVIQGIGGGGISNLVNVIVADIIDLKYRGTFMGAIGATWAVGGCMGPLLGGAFASGGQWRWCFFLNLPIAGVCFIFMAWLANIKSPPTTLRDGLKRIDFLGIILITCATVCLFLALDWGGVHFAWNSAPVIVCLVLSGVLYIAFVLCEKYIPNEPVMPPRLFTNFSRTGALLCTFFHSTTFMAVSYFTP…
cagl0e04092g	cagl_31	645	Y	Y	Y	N	N	14	IN	14	i88-107o127-146i153-173o183-205i214-236o251-273i308-330o340-357i377-399o414-436i443-462o472-494i511-533o583-600i	0						Yes	Yes	T	MKDSDMTNMEEIQRNNSYPSNSDKDYEDEKGSGSPVINEFSKVDQISTAQSEMDEKMAEQTEQQRTMTGVKNIIIRKTEIMAEVYDKWYYHAILLFTAFVCGYGYGLDGNTRYIYTGYATSSYAQHSLLSTINVINAVISAASQIVYARLSDVYGRFALFCVSIVLYSVGTIIQSQAYDVQRYAAGSIFYNTGYVGVILVLLLILSDFSSLRWRLVYQFVPTWPFIINTWISGNVTSRANPLKNWSWDIGMWAFIFPLSCVPLLCVMIHMWWLARKTEEWQELSKEKTFYQKHGLKDTIVELFWKIDAMGVFIMTISLGCILVPLTLAGGTKSKWNNSHVIGPFVLGFVLIPILVLWEYKFARDPIIPYKLVKDRGVWASFAISFLIDFIYYMAADYLY…
cagu_05301	cagu_52	645	Y	Y	Y	N	N	14	IN	13	o61-80i127-146o156-178i185-207o222-244i281-303o318-337i357-374o396-418i425-444o454-476i488-510o574-596i	0.6						Yes	Yes	P	MSNLEHTDSGSDKRTGSFDANKDQLDNRVPYIDPNSTVAKSTTKSIGIRKAEALADQYTHPVLRIILFVSIFCASYCYSLDGTLRYTFQGYATASYSSHSLLATVNVIRAVVAAAAQPTYARLSDVFGRLELLVISILFYAMGTVIESQAFDINRFAGGAVLYQIGYSGVIVMFQIILADFSNMNWRMAASFIPGLPFIINTWVSGNVSSELLAAHSWSYSIGIWAFIFPLSCVPILCCFVHMYLRARKTPEWALLKEEEREIRRQFQGSWFKRMWSHLVFLFWHLDVIGILFIICIFGFILVPFTIAGGVSETWKEGKIIAPLVIGFVLIPFFLLWQGKFAKHPVLPLKLVKDRGVWSSLIVGIFINFVWYMPNDFMYTVLVVGMRASVKAATRITSL…
deha2e02596g	deha_94	645	Y	Y	Y	N	N	12	OUT	13	i91-113o128-150i157-174o178-200i213-235o245-267i297-319o339-361i374-396o411-433i470-492o507-529i578-600o	0						Yes	Yes	N	MILEKLFKVVQKMSGENYDISSINLAKLFNKSTSNQYDKEAIIDQTYAKTQLDENRIDAEAKVIKDRGVYRVEASKELMDNSKNGKLMKAVLGISIVMCAWAVDLDSSVTYSLAPWATSHYQKHSEGLGALTTANGIIAAISKPVYAQICNTLSRPTTYVISVVLYTVGYIIVAASNTFSAYIVGLALGAAGTSGIRFINSLIAADLTVLKWRSLATAILSAPYIINTWYAGYIVQDLGTSNWRWGYGMFTIIMPVVVCPATYILIFSQQKAHKLIPEDDRALYEQLFSFRKNWKTFIWRLIIEADVLGLLLLGFGFALLLLPFSLQSGAKGGWNNPSMIAMMVIGGVLVIVFFLWEILLAPFPITPRRVLNRTVICCIVIDFFYQFAGMLPLQYLSSY…
sapa_c290_9193	sapa_358	647	Y	Y	Y	N	N	14	IN	13	i73-95o110-132i145-167o172-194i201-223o233-255i302-324o339-361i386-408o423-445i454-472o482-501i590-612o	0						Yes	Yes	B	MHESNSCSMKGISKTRSMSGPSYYGEKEQKQNEQQQKQKFIVSQSPTRSTSEQDATSAPEDNPSESNELPKGFILYASLVALALSLFLAALDIMIVSTIIEEVAKQFGSYSEIGWLFTGYSLPNALLALIWGRIATPIGFKETMLCAIVIFEIGSLISALANSMNMLIGGRVIAGVGGCGIQSLSFVIGSTLVEESKRGMLIAVLSCSFAIASVVGPFLGGVFTSSVTWRWCFYINLPIGGLAFFLFMLFYNPGLHTFQETIDNIRKIPSQLIEAVRKVKHHSLKVKELSKSNGWRKLAMELVFMYDIIEFVFCSAGFTSILLAFTFGGNRYAWNSASIIILFVIGIILVISATIYDFFVFPKFNIVKATPRYQPLMSWRNIKKPGIFTVNIALFLLCA…
yali0f19118g	yali_393	648	Y	Y	Y	N	N	12	OUT	11	i82-104o119-138i145-167o171-188i209-231o236-258i286-308o318-336i356-378o393-415i422-441o	0						Yes	Yes	M	MKWIGTFKNCLVGGSQQQTHDAEERGSTCGSNSVKAAPTETTLIKKIFNPTIVQQKDTCVDNALGGSQEMEQITSLWNKTDLWMAWASMLLVAVAVALEVQTVSVYSTFATSDFDQMSLLSALSVVKAVMYIATRPVMAKFADVLGRFESILMSVVLFTIGFIMLAASPNIGTYFAAHIFYVFGQVGIQFMEQVFAADTSDLKNRMFFVILPNICYLFVPWCSAPITNAIIKHSTWHWGYGMWCIIVPVVSIPVLTIMFRHKMKARALGMQCGKSVRNMKETLLQFDLVGLILFTGGLCLLFLAVTLVKSSKSWTQPHVLPMIIIGPILLLLFPIWEKTYPKYPFLPFSAMKDRTLITGCIFVGLYSLAFYIYYPYYYPWLLVCKGLSVTAATNTSVTF…
catr_00078	catr_74	650	Y	Y	Y	N	N	14	IN	11	o56-78i97-119o129-151i221-243o281-303i310-329o386-408i415-434o449-466i487-509o564-586i	2.67						Yes	Yes	P	MSSENPILVPNEKEPEKINPELSQKDSSSSAPTTDTPSVIRKSFGVRRVELLLRQYESIPLKILFFISVFFVCYSYSIDGVTRNNLMLYATSSYRNHSGFTTINVLTSVIGGISQPVYARLSDRFGRVELLIFSIILYVVGTLIQSNAYGFNRFAAGSVIYQLGINGVRDMLWFVLADSTNLNWRLVISFIPATPHLINTWVGGDVMASVRSKFSWQWGIGMYAFIFPLSCVPLLGCLTHMIFRARKHEDWKQLNREISQQFKRSNIGGLLVSLFWEVDLVGMILIMVSLCCILVPFTIAGGVRTIWQQASIIAPLVIGVLLIPGTMIWEAKYAKSPILPLPLMKDRGVWASICIAMLVYWIRDMPGEALYTVLIVGLNQSTKAATRISRLFVFVGTLT…
klth0c10120g	klth_129	651	Y	Y	Y	N	N	13	IN	13	i43-65o80-99i104-126o139-161i168-190o194-216i256-278o293-315i348-370o380-397i404-426o436-458i479-501o	18.56						Yes	Yes	B	MLIYLFRRLRSAAAKTRTDTQAQTAPSHSFSLQDFSAKHALLALCLLSLVLTLFLAALDIVIVVTLYETIGEKFNDYNDVGWLVTGYSLSSALFTLLWGRMASLLGLKTCLMLSVLIFEIGSLIAAVSNSMGMLIAGRVVAGAGGSGIQSLVYIVGTSLVSERSRGMVIMVLTFAFVGSNAGGPILGGALNEHASWRWCFFINLPIGGAAAFMLFLCYNPSGKPLLSTLTSKLEAARDYRYSNVCTRKFWAHALDLGVFRFDIIGFALSSAGFVLLLLGLTFGGRKYSWSSGTTIAYLTVGPVLIVVFCLYDFLVLPVLARSLAYSSEVTPLVPWPVISKPGVFATSFASFFNFFAYNMQIIYLVQFYQVVHNESPTNASTHMWALSIPALVVIIVLGR…
capa_02689	capa_66	655	Y	Y	Y	N	N	15	IN	13	o61-83i130-149o159-181i186-208o223-245i291-313o317-339i359-376o396-418i425-447o457-474i495-517o572-594i	0.01						Yes	Yes	P	MDFIEPAKVENSKGTKQDVKTRSGDEVEVDTSSKSSEEKAPPQQTRKSIGIRRIEILQKQYQNPYLIIWFFFCIFLISFGYRLDAMVRGKLQYYATSSYNKHSLFAAVTVMQSVISAAAQPCYARLSDRFGRLELCIFAIVFYSMGTVIQSQAYDINRFAGGAVIYQIGNTGISIILQVILADFSNLNWRLVCSFVPALPLLITTWVGGDVVASAEAHYSWNWGIGMWAFIFPLSAVPLLGCLIHMQIKARKTPEWQEMTKEINSQRKHSKKSLAYWKTLVTELFWDLDVVGLLHVILILGLILVPFTLAGGVTSKWARASTIVPLVIGVVLIPVFVMWEAKFARSPIMPLPLMKDRGVWSALLIAILLNWIWYMPNDFMYTVLIVGMNASVKAATRIT…
deha2c05390g	deha_91	655	Y	Y	Y	N	N	15	IN	13	o68-90i137-156o166-188i193-215o230-252i293-315o330-347i367-384o407-429i436-455o470-492i505-527o580-602i	0						Yes	Yes	P	MSYSDTSSFRDTAAATGSEDFDKSSKVREHDGSEDIPQGYNEQSIPMVVKSTSKSYGIRRSEILVEQFTHPAFSILFLFCVFICAYAYSLDGTVRFTYQGYATNSYDQHSLLAAINVIRSVIAAASQPTYARLSDIFGRLELLIFSIILYAMGTVIESQAYDIYRFAGGSVLYQAGYSGVMLILQVILADFSNLNWRLLCSLIPATPFIINTWVSGNVTESALATYSWNFCIGMWAFIFPLACIPILGCLIAMQVKARKTPEWRQIRAEEKESNRWRSWKDNVIVDLFFKIDVIGILFIICILGFILVPMTIAGGKTDDGAVREAWKEAKIIVPLVIGFVLIFPFILWEYKFSKYPVVPFQLMKDRGVWSALFIAIMINFVWYLPNDFMYPVLLVAMRA…
sakl0h16808g	sakl_318	657	Y	Y	Y	N	N	13	IN	12	i134-156o166-188i195-217o221-240i253-275o285-307i331-353o363-385i406-428o467-486i498-520o530-552i	0						Yes	Yes	D	MARKKNSKNKQRKKLQAFVKLKERQRQLLNDEPKVVIQQNPAHSIEPTETTPFLQPIRRELVLDPTSDLPGFVAGELEEQEERCAEEQTNASGYDSIKKNTVATAKTIDLETSSIEAKNNTGLSPARIKIIMGSMYLGIFLASLDNTIVSTLLAHIASEFNEMPHISWIATAYLLSSATFQPLYGKISDIFGRKPLLIFSNVMFALGCLICGLSPGLWCLVAGRFIAGIGGGGLTSMSSITTSDIVPLRNRALYQGICNFFFGLGTACGGLVGGWFSEHGGGWRVAFLIQIPLCAISCSLIVAYLELPKGCKGSGIQSDEDNQISEKLRRIDWFGALSLVVFLLLFMLASSLGGKELPFQSNGFYALCVAIVVGGATFVYVETYVSKDPILPVAFLKNR…
cagu_03941	cagu_43	662	Y	Y	Y	N	N	15	IN	14	i70-92o107-129i136-158o162-179i191-213o223-245i314-336o346-363i383-405o425-444i449-468o483-505i518-540o598-616i	0						Yes	Yes	P	MASLEKQKFGKANESFIDESKIESDAIRTSKGDYSTDGSESYNDLFMEKSFGVLKEELMMAANTTYWSKGIFFFTIFIGMFVTLLETAVVSVFSSYATNDYKQHSLMSTVGIIRNVVAAASLPLYARASDTFGRLEIFMFSTVMRVVGLVVMSQATTIQKYAGGIVLYGLGFSGVRILWQFNLADASSLRYRFLTLAVLHSPNIIITWASGDIVNGLLNRYKWNFGIALWAFTFPLACLPYFAMNIRMRWIASRTEEWAQLKHEERKSYLGMNESTEKHEEDIRNGNSYWSAKMKIFFIRAGYISKALFWKTDLIGCLFIVLICGLILVPLTLAGGVQTKWTRASTIAQLVVGFVMIPFFILWERKFARFPLIPFALLTDRGIWAAFVIAVFYTFVGGM…
yali0a17149g	yali_380	662	Y	Y	Y	N	N	14	IN	14	i98-120o130-152i159-181o186-208i220-242o252-274i307-329o339-361i370-392o412-434i443-461o471-493i506-528o581-603i	0						Yes	Yes	M	MPTTTMNIEELKHKNKDTLDKLDKHAKYVFDFKDRQAEKFFGAMSPKTRSIMTFFFSPEYDYNSATETFDPNDEVEDLQLTHSEIVRKVWSRNQLIMAWCFLIFMSLASTIMSSSFSSYIVYASSEFSQMGALASVQIVQSCIFLIARALCGKLADNFGRFEAMTISVVCLAVGSGLYMGIHNIVTYFAALAFYSVGDIGIQMMYEIFAADTVTLRDRTFFQTITLIANLFTPWVSGPMVAAVLKNSTWQWGMGMWCIIVPGCSLPFLFTLLYFRIKAYRMGLRIRRGDPNRTWFKNTVTGIIRMDLPGLVFLCAGLILFFVPISFCTGTDNWKLGENIAMLTVGTFLLYVVFPLWEFFFTKHPFLKYKLMYNRFVTVPGCIIGLYNMAFAIYHPYFQT…
yali0d20196g	yali_388	673	Y	Y	Y	N	N	14	IN	14	i60-82o104-126i133-155o159-181i194-216o220-242i262-281o291-313i322-344o364-386i393-409o419-441i461-483o527-549i	0.52						Yes	Yes	K	MFNLNTKSSKEPEVTEVAVDSTPSSPVTRESSPESSPDNSAVDLEKGKKSKFEMHDQTNLLPRSQLFLVFGAMAFCMLVSFMDQNGISVALPDIAKDLNATDTISWAGTSGLIANTVFQVLYGRLSDIFGRKLVFMIVVCTLVCADIGCACAQTSTQLYIFRAFSGIANGGMSCLTMIVVSDIVTLKERGKYQGILGACVGLGNTIGPFLGAAFTENVSWRAIFYLLAPMGGLCAVVIFFILPSKKPQGSAIQKAKAIDYPGLFCSSVALVFLLVPIAGGGSYYEWDSPMVISMLCIGGVFFIAFFVIEGFFAKLPMMPLRIFGTKALFALMMHSVLLGIAYYGDLYYLPMYMRNIRGWSSMKAAGMSCALVTTQAVTTVISGQYLSRMGRYLEVIYFG…
cadu_61510	cadu_27	674	Y	Y	Y	N	N	13	OUT	13	i165-187o202-224i231-248o254-276i289-311o315-337i357-376o386-404i424-446o461-483i490-509o552-574i643-662o	0						Yes	Yes	B	MSNQENLHPYLKRPSIKRPLNLLVRLSANFSEIRLPYLDDVSLPKSPLEKDKTIHQCEPVDIKSDYDIEGCTVGRNSFSYELEEIDATSSYYDYDDDDDMKSNNISISQTTLAMSTSTTTATLTEMGNSSTIKNFKPKEYYYEADAGDGTHAIDQYVTGFRLGLTLFSCIISLFLVVLDQTIVTTIISDVGNKFKSFDKIGWLTSGYLLPMACLSLLNSKIAIIFGRKNCLLMGILIFEIGSLIAALSKNMSMLIGARVIQGLGGGTIQSMISIILTESVPISKRSLSYALLGITYSCSFLGPIIGAAILTHLNWRWCFYINLPIGGTAFIVLLIGFNPPKVTGNIKDKLKKIDYMGIFLLTTGLVLILLGLSFGGSKEFKWNSGYIIQNFIVGGFSIM…
caal_a_19.3444	caal_a_6	676	Y	Y	Y	N	N	14	IN	13	i164-186o201-223i230-249o255-277i290-312o316-338i358-375o385-404i424-446o461-483i490-509o552-574i643-662o	0						Yes	Yes	B	MTVQDNLHPYLKKPSIKRPLDLLVRLSANFSEIRLPYLDDVSLPPRSPLERSIHHELEEDKKSTYDIEGQTIGRNSFSYELENVDATSSYYAGDDADIHGADVVDYDLEDDNVSISQTTLAMSTSEMGGPSTIKNLKEKEYYYEADAGDGTHATEQYVTGFRLVLTLFSCIVSLFLVVLDQTIVTTIISDVGNNFKAFDKIGWLTSGYLLPMACLSLLNSKIAVAFGRKNCLLVGILIFEIGSLVAALAKNMPMLIGARVIQGLGGGTIQSMISIILTESVPISKRSLSYALLGITYSCSFLGPIVGAAILTHLNWRWCFYINLPIGGAAFIILLMGFNPPKVKGNIKDRLKKIDYMGTFLLTTGLVLILLALSFGGEEFNWKSGYIIQNFIVGGFSII…
caal_b_05224	caal_b_18	676	Y	Y	Y	N	N	14	IN	13	i164-186o201-223i230-249o255-277i290-312o316-338i358-375o385-404i424-446o461-483i490-509o552-574i643-662o	0						Yes	Yes	B	MTVQDNLHPYLKKPSIKRPLDLLVRLSANFSEIRLPYLDDVSLPPRSPLERSIHHELEEDKKSTYDIEGQTIGRNSFSYELENVDATSSYYAGDDADIHGADVVDYDLEDDNVSILKTTLAMSTSEMGGPSTIKNLKEKEYYYEADAGDGTHATEQYVTGFRLVLTLFSCIVSLFLVVLDQTIVTTIISDVGNNFKAFDKIGWLTSGYLLPMACLSLLNSKIAVAFGRKNCLLVGILIFEIGSLVAALAKNMPMLIGARVIQGLGGGTIQSMISIILTESVPISKRSLSYALLGITYSCSFLGPIVGAAILTHLNWRWCFYINLPIGGAAFIILLMGFNPPKVKGNIKDRLKKIDYMGTFLLTTGLVLILLALSFGGEEFNWKSGYIIQNFIVGGFSII…
sakl0c05588g	sakl_305	677	Y	Y	Y	N	N	13	OUT	13	o118-140i171-193o208-230i243-265o275-297i331-353o368-390i420-442o452-474i479-501o511-533i554-576o624-641i	0.03						Yes	Yes	B	MLFFFLLSPPLQLVLTRRAPRAPFPTDILNKQKLWSNAYSQYACLVQTSVPQLQLPSAPIFQLTYQNSHLFYMAPTQMNNGDKDAESHCTTLETYPEAVQTPPGISRSLHTMAGIKLYTTIGSLTLVLFLAALDVLIISASIEVIAEQFKDYSKSGWIVSGYSLTEALLTLLWGRFATIIGFKSSLLVSILIFEAGSLISAISNSMNMLIGGRVVAGIGGSGIQSLCFVIASTLTPDRSRVIIISVLSCSYAVAAVVGPFLGGALTTHVTWRWCFYINLPIGGLAFVVLAMVYNPSGRKSIKDVFSVTKANYRRGMGRLLTARFYSKIPNWLVFQIDFVGFVLCTAGFTLLLLGLTFGGSMYAWSSGTIIVSLVVGVLLITASLVYDFALFPRFKQVRK…
capa_02690	capa_67	682	Y	Y	Y	N	N	15	IN	13	o99-116i163-182o192-214i219-241o256-278i324-346o350-372i392-409o429-451i458-477o492-514i527-549o606-628i	0						Yes	Yes	P	MIKALPPYSIIYNVEDISPSLKDTRHNSKNDILTMDLVAQAKVETFEDSKKVAKIRSGDEDEVDVSSRSSDNKVSSKTTTKSIGIRRIEILQKQYQDPFFVWFFFCIFLVAFGYRLDAMVRGKLQYYATSSYNKHSLFAAVTVMQSVISAAAQPCYARLSDRFGRLELCILAIVFYSMGTVIQSQAYDINRFAGGSVIYEIGNTGFSIMLQVILADFSNLNWRLLCVFIPAMPLIIITWVGGDVVDSVVEHYSWNWGIGMWAFIFPLSAVPLLGCLIHMQIKARKTPEWQEMTKEINSQRKHSKKSLAYWKTLVTELFWDLDVVGLLHVILILGLILVPFTLAGGVTFKWARASTIVPLVIGVVLIPVFVMWEAKFARSPLMPLPLMKDRGVWSALLIA…
ergo0g10076g	ergo_101	686	Y	Y	Y	N	N	15	IN	15	i141-163o178-195i207-224o229-251i264-286o296-318i339-361o371-393i413-435o448-465i472-491o506-528i541-563o620-642i661-683o	0						Yes	Yes	D	MGKRRKGLKTKQRDRLREFAKRKERQRALAGQNQAGVGQDAQPARRQHRPRAGEQSGLLEASRGTLVSDPSSGLSGLVASELEVQRQQEVCAAVTAESMATSGSGSSYGSTQKPTEVYLTATAVEAAKEDAGGLGATRRRVVMASMCLGVFLAALDGTIVTTLLDHIASEFNELPRISWIATAYLLSSATFQPLYGKLSDIFGRRPLLVFSNLVFCLGALICGMSKNLWVLVLGRFVAGIGGGGLTSMCSITTTDIVPLRSRALYQGICNVFFGLGTACGGLVGGLFADRAVGWRMAFLVQVPLTLLSTTAIQLFLTLPKPVDAHKGAGQRSIPWTTKLRMVDWTGTVTLVVFLFCFTLVCSLYGEDLPHLYLIFVVILLSGSYFIYHELYVATDPILP…
zyro0g07414g	zyro_400	707	Y	Y	Y	N	N	11	IN	13	i91-110o130-152i157-178o188-210i217-239o254-276i312-334o344-361i381-403o418-440i447-466o476-498i515-537o	0						Yes	Yes	T	MENRSNSKISEPRFERQEVHVTDKEYNDVPPEFENVKYGQNAHQEVMPVDSDGEKQKLRPSLNMHGLPDKLHVSKWLVIRQSELLAAEYDWWPFRILLLFCAFICGYGYGLDSNIRFIYTSYVTNSFSEHSLLSTVNVINAVISAASQIVYARLADVFGRLTLFITAVVFYSMGTVIQSQSYNIETYAAGSIFYNLGYVGVVLVLLLILSDFSSLKWRLFYQFAPTWPFIINTWISGNITSRANPQENWSWDIGMWAFIFPLSCVPLICCMLHMWWKARRTEEWKILNEEKTYFKTHGLVSFIKELFWKLDTIGTFIMTVSLGCILVPLTLAGGTSSKWDDSQIIGPLVLGVVLLPMLIVYELKWAREPILPWKLIKDRAVWASMSISFLYDFIFYMAY…
loel_03789	loel_162	714	Y	Y	Y	N	N	13	OUT	14	i120-142o164-186i193-212o222-244i251-273o277-299i319-341o347-369i390-412o427-446i453-472o482-501i514-536o603-620i	0						Yes	Yes	B	MATNNTQVNINERAVQNRSSQDDFGRQDLQNGSIAPGTATCNGNQDMDLNHSDANDSQNNYTSRTRNNSAQTSSTISPSSRRASDQEFNESPNQHPDETSHHEKYYEADAGDGTKAHEQYLHGLPLFLTLISCIISLFIVALDQTIVSTILTTVGDQFNSFEKVGWLTSGFMLPMACLVPSYGKISIAFGRKVTLIVGIIIFEIGSLISALSNSMSLLIGGRVIQGIGGGAVQSMVMVILTESVPISRRSLAFACVAVVWSTSSVLGPIIGGALEKVSWRWCFYINLPIGGFSLIVLMLGFHPPRAQGNIREKLKKIDYIGTFLVTSGIVLVLLAMTFGGVDFAWNSAAIICLFVIGGVLCILFLVWNFGFSSNPIIMKEFVKSPAIMAAVISAMFNFA…
sami_a_c1083_3691	sami_a_329	720	Y	Y	Y	N	N	13	IN	13	i257-279o289-311i318-337o341-363i384-403o413-435i455-477o487-509i529-551o566-588i595-617o627-646i659-681o	0						Yes	Yes	D	MGKKDRQRKKLREFAKLKNRQRNLKESVQNLKKEVQQKAVCSEHLDLVQLENDKSEEINDESEEINENVPLLSTHGGQKEEKVSKVPDVDIINTHPLHSSKNDDSHQTEADCAERKAGNKTDHDYAKSLSQDEPGIKLPLQSSMTDFTDRSISPLQSITSNNTPMSEHELPASSTNSLERGDNMPIVQPSSQIPTGQILSMAASPPEVPGGRAQMDPYGYGSISRTIEDVESGANPTYVANSSSDELVHDLTRKRIFSSCMCTYLFFIAMDSSIILVIASKIASEFHELWRLSLVISVYLLGNAIGQLMFLKLSLVSGVKLLLCVAQFSFILGSYLSWSSIHFWTFILARSVTGFGSGSLIALKSTIMNRFSQKNENQYPLSTSMTVFSLGVAVGPFLV…
sace_e_1018	sace_e_287	758	Y	Y	Y	N	N	14	IN	14	i251-273o283-305i312-331o335-357i373-392o407-424i454-473o483-502i523-552o562-581i588-610o620-639i652-674o739-757i	0						Yes	Yes	D	MGKKDRQRKKLREFAKLKNRQRNLRKSVQTLKNEVQREAKVPGTSNQIALGNDKIEEINENSPLLSAPNKKEEVSIPKAVDIGTIDAQPLHEGPKIDNSPQNEVNSIKGKPADKANEDDLKPPSQNETCGNSALQSSITDFSDRSVSPLQSITSGNTPMSEHELPVSSSNSFERADDMPVVQADNQTSSSKSLHIVAPPPEVPVSGDEITSYGYGSIPQSIGDVENGLNPPYVENTSSDELVHDLTRRRIFSSCMCTYLFFIAMDSSIILVIASKIASEFHELWRLSLVISAYLLSNAIGQLVFLKLSLISSVKLLLCIAQFSFILGGYLSWSSAHFWTFIFARCVTGFGGGSLIALKSTIMNRFSQKNDSRYSLSASMITFAMGVVIGPFMVNLFDSS…
saku_c1927.9	saku_324	759	Y	Y	Y	N	N	14	IN	14	i251-273o283-305i312-330o340-362i375-397o407-429i455-474o484-503i523-545o560-582i589-611o621-640i653-675o733-755i	0						Yes	Yes	D	MGKKDRQRKKLREFAKLKNRQQKLQNSVQNLKNEVQREVGESENPNPIAIENDKSEENKENTPLLLTSSERREDDGSKPLDIDTFDTRPFQERSKSGNPVQAEGDDMEGKSEDKADQDHHKFLSQDESGTKSPLQNSMIDFSDRSISPLQSITSDHTQMSERELPGSSTNSLEGNGDIHVAQSESERPTSKTLATATSAPAVPVSRAEISPYGYGSISQTIEDVEDETDPSYIASTSSDAFVHQETRRRIFSSCMCTYLFFIAMDSSILLVIVSKIASEFHELWRLSLIVSVYLLSNAIGQLLFLKLSIISSVKLLLCMAQFSFILGSYLSWSSSHFWTFIFARFVAGFGSGSLIALKSTIMNRFSQKNESRYSLSASVIIFSLGVAIGPFVVGLFDSS…
sace0d07920g	sace_a_232	768	Y	Y	Y	N	N	14	IN	14	i251-273o283-305i312-331o335-357i373-392o407-429i454-473o483-502i523-552o562-581i588-610o620-639i652-674o739-758i	0						Yes	Yes	D	MGKKDRQRKKLREFAKLKNRQRNLRKSVQTLKNEVQREAKVPRTSNQIALGNDKIEEINENSPLLSAPSKQEEVSIPKAVDIDTIDAQPLHEGPKIDDSPQDEVNSIKGKPADKANEDDLKPPSQHEACGNSALQSSITDFSDRSVSPLQSITSCNTPMSEHELPVSSSNSFERADDMPVVQADNQTSSSKSLHIVAPSPEVPVSGDEITSYGYGSIPQSIGDVENGLNPPYVENTSSDELVHDLTRRRIFSSCMCTYLFFIAMDSSIILVIASKIASEFHELWRLSLVISAYLLSNAIGQLVFLKLSLISSVKLLLCIAQFSFILGGYLSWSSAHFWTFIFARCVTGFGGGSLIALKSTIMNRFSQKNDSRYSLSASMITFAMGVVIGPFMMNLFDSS…
sace_b_1d0_3730g	sace_b_246	768	Y	Y	Y	N	N	14	IN	14	i251-273o283-305i312-331o335-357i373-392o407-429i454-473o483-502i523-552o562-581i588-610o620-639i652-674o739-758i	0						Yes	Yes	D	MGKKDRQRKKLREFAKLKNRQRNLRKSVQTLKNEVQREAKVPRTSNQIALGNDKIEEINENSPLLSAPSKQEEVSIPKAVDIDTIDAQPLHEGPKIDDSPQDEVNSIKGKPADKANEDDLKPASQHEACGNSALQSSITDFSDRSVSPLQSITSCNTPMSEHELPVSSSNSFERADDMPVVQADNQTSSSKSLHIVAPSPEVPVSGDEITSYGYGSIPQSIGDVENGLNPPYVENTSSDELVHDLTRRRIFSSCMCTYLFFIAMDSSIILVIASKIASEFHELWRLSLVISAYLLSNAIGQLVFLKLSLISSVKLLLCIAQFSFILGGYLSWSSAHFWTFIFARCVTGFGGGSLIALKSTIMNRFSQKNDSRYSLSASMITFAMGVVIGPFMMNLFDSS…
sace_c_00011	sace_c_257	768	Y	Y	Y	N	N	14	IN	14	i251-273o283-305i312-331o335-357i373-392o407-429i454-473o483-502i523-552o562-581i588-610o620-639i652-674o739-758i	0						Yes	Yes	D	MGKKDRQRKKLREFAKLKNRQRNLRKSVQTLKNEVQREAKVPRTSNQIALGNDKIEEINENSPLLSAPSKQEEVSIPKAVDIDTIDAQPLHEGPKIDDSPQDEVNSIKGKPADKANEDDLKPPSQHEACGNSALQSSITDFSDRSVSPLQSITSCNTPMSEHELPVSSSNSFERADDMPVVQADNQTSSSKSLHIVAPSPEVPVSGDEITSYGYGSIPQSIGDVENGLNPPYVENTSSDELVHDLTRRRIFSSCMCTYLFFIAMDSSIILVIASKIASEFHELWRLSLVISAYLLSNAIGQLVFLKLSLISSVKLLLCIAQFSFILGGYLSWSSAHFWTFIFARCVTGFGGGSLIALKSTIMNRFSQKNDSRYSLSASMITFAMGVVIGPFMMNLFDSS…
sace_d_00400	sace_d_270	768	Y	Y	Y	N	N	14	IN	14	i251-273o283-305i312-331o335-357i373-392o407-429i454-473o483-502i523-552o562-581i588-610o620-639i652-674o739-758i	0						Yes	Yes	D	MGKKDRQRKKLREFAKLKNRQRNLRKSVQTLKNEVQREAKVPRTSNQIALGNDKIEEINENSPLLSAPSKQEEVSIPKAVDIDTIDAQPLHEGPKIDDSPQDEVNSIKGKPADKANEDDLKPPSQHEACGNSALQSSITDFSDRSVSPLQSITSCNTPMSEHELPVSSSNSFERADDMPVVQADNQTSSSKSLHIVAPSPEVPVSGDEITSYGYGSIPQSIGDVENGLNPPYVENTSSDELVHDLTRRRIFSSCMCTYLFFIAMDSSIILVIASKIASEFHELWRLSLVITAYLLSNAIGQLVFLKLSLISSVKLLLCIAQFSFILGGYLSWSSAHFWTFIFARCVTGFGGGSLIALKSTIMNRFSQKNDGRYSLSASMITFAMGVVIGPFMMNLFDSS…
catr_02833	catr_79	846	Y	Y	Y	N	N	13	IN	13	i195-217o232-254i261-280o290-312i319-341o351-370i391-413o418-435i455-477o492-514i521-540o583-605i669-691o	0	14	15	14	15		Yes	Yes	B	MSNPYDEPQKPSSVPPELEKPPVPPSMDKPKPRHPYLRKPSIKRPLDYLVRLSANLSDIKLPYLDDTISSNHPSFHEKPRSVTDESRFDNNSSHYPDDDDENDEIFDDDAATAGKLSSTLDRKNEDQLSYYENDEQREIGENESISASTLAMSTHEMGTSSSHQNLKKKKQYYYEADAGDGTHSTDQYVTGFRLVLTLFSCIVSLFLVVLDQTIVTTIISDVGNSFNAFDKIGWLTSGYLLPMACLSLLNSKIAVAFGRKNCLLAGIVIFQIGSLVSALAKNMPTLIGGRVIQGIGGGTIQSIISIILTESVPISKRSLSYALLGITYSCSFLGPIVGAAILTNLSWRWCFWINLPIGGAAFGILLLGFNPPKVKGNFKERLKKIDYMGTFLLTTGLVL…
