# Supplementary material for: The drug:H+ antiporters of family 2 (DHA2), siderophore transporters (ARN) and glutathione:H+ antiporters (GEX) have a common evolutionary origin in hemiascomycete yeasts
Source: BMC Genomics. 2013 Dec 18;14:901. doi: 10.1186/1471-2164-14-901 (PMC3890622; doi:10.1186/1471-2164-14-901)
Supplement: Additional file 9 — Multiple alignment of the amino acid sequences encoded by the full size homologs of the S. cerevisiae VBA3/VBA5 genes and by the fragments sami_a_c798_9285 and saku_c1383.2. [file 1471-2164-14-901-S9.zip]

Archive with 1 entries (1 files):
- 1864181948943529_add9.fasta
