# Supplementary material for: The drug:H+ antiporters of family 2 (DHA2), siderophore transporters (ARN) and glutathione:H+ antiporters (GEX) have a common evolutionary origin in hemiascomycete yeasts
Source: BMC Genomics. 2013 Dec 18;14:901. doi: 10.1186/1471-2164-14-901 (PMC3890622; doi:10.1186/1471-2164-14-901)
Supplement: Additional file 9 — Multiple alignment of the amino acid sequences encoded by the full size homologs of the S. cerevisiae VBA3/VBA5 genes and by the fragments sami_a_c798_9285 and saku_c1383.2. [file 1471-2164-14-901-S9.zip › 1864181948943529_add9.fasta]

>sace_d_04120
--------------------------MKS-------------------------------
----------TLSLTLCVISLLLTLFLAALDIVIVVTLYDTIGIKFHDFGNIGWLVTGYA
LSNAVFMLLWGRLAEILGTKECLMISVIVFEIGSLISALSNSMATLISGRVVAGFGGSGI
ESLAFVVGTSIVRENHRGIMITALAISYVIAEGVGPFIGGAFNEHLSWRWCFYINLPIGA
FAFIILAFCNTSGEPHQKMWLPSKIKKIMNYDYGELLKASFWKNTFEVLVFKLDMVGIIL
SSAGFTLLMLGLSFGGNNFPWNSGIIICFFTVGPILLLLFCAYDFHFLSLSGLHYDNKRI
KPLLTWNIASNCGIFTSSITGFLSCFAYELQSAYLVQLYQLVFKKKPTLASIHLWELSIP
AMIATMAIAYLNSKYGIIKPAIVFGVLCGIVGSGLFTLINGELSQS--IGYSILPGIAFG
SIFQATLLSSQVQITSDDPDFQNKFIEVTAFNSFAKSLGFAFGGNMGAMIFTASLKNQMR
SSQLNIPQFTSVETLLAYSTEHYDGPQSSLSKFINTAIHDVFYCALGCYALSFFFGIFTS
SKKTTI-SAKKQQ------------------
>sami_a_c798_9285
------------------------------------------------------------
------------------------------------------------------------
------------------------------------------------------------
------------------------------------------------------------
------------------------------------------------------------
------------------------------------------------------------
------------------------------------------------------------
------------------------------------------------------------
------MLASQIQLDKESPTIKSDFVSITTFNTFCKALGQALGGVVSNTVFSAAVMTKVT
RSNIKLPGGNTVNNLVVYRQTNFDGSHSELGHIVSESLTDVFYMALGFYTLSFIFAIFAS
NKKISAKPKQVKDDVESGEDLEGIMTH----
>klla0d19941g
-------------MDQKLQQEESLNNSMDGPMSKNAIMQVEVTADNASIDANT----PDH
NDNSNVRLMSGLRLYVCVAALVLATFIFALDVFIVNTIIDSVSASLGGYSKSGWLIAGYS
LPNSLFSLIWGRTASLLGFQASMTLSIFIFEVGSIVSASATSMDNLIVGRVIAGVGGSGL
QTLSLVIGSSIVEEKNRAMIVSIVMSAFAAASLIGPFVGGAFTTHVIWRWCFWINLPIGA
VTALLFYFTYNPKRLSAASRFTSCFKSVKALSFEKLASWETYRCMGKNLLFRFDIVGFAT
GCAGVCLLLLGLTLGGEDDSWKSAIVICFLIVGFLLSVLSVVYDFYIFDKINPEPSNLSF
RPMLVKGLLNNRFILLPNLVTCASAIAFSGYMLYSVQFFQLVMGSSAWNAGLHLIPLVIA
SIVSAIICGGIMKKTGQVKPLMISTVSILLIGGGVSTLLDNHSGNSMQIGVWILPGFGLG
AALQCALISSQLQIDKESPNSEIELVEVTAFNSFTKSLGSSIGGVLCTAIFTSSLWSKIN
AVKLEGYYGKSTNEFVKYRLQHFDSRYSEASTIFSDSVTNVFWMALAFAAFAFVCSCLSS
TNTVEI-ADKQKVHSDRDMSLISDSKLEA--
>klla0e09879g
MSSLAKQVSSTSLDKNSTVNIIFSLVKRESEPVSKKYEDKKAGEDAEDVPVDLKNVFTSD
NEKTQSSIMAGMRLYVCLFALVLAQLIVALDVFIVNTVIDVVSKNLGGYAKSGWLITGYS
LPNSLLSLIWGRATSLLGFQSSMLISIFIFEVGSIVSATATSMNNLVVGRVVAGIGGSGL
QTVSMIIGCSLVEERNRTIVIAVIMSAFAVSSLIGPFIGGAFTTHATWRWCFWISLPVGG
SAAFLFFFTYNPERLSITARLVRCLKLVKAIPLKQFQYVETYKTIVRNLVFRFDLIGFTL
NCTGICLFLLGLTFGSEDNSWKRAFVVCFLVIGGLLVVCSVVYDFYIFDRINPEPANASY
RPLMVRTLIGHKYFLLANTVTCAAAVVFAGYMVYSVQFFQLVLGYTAWNAGLHLIPLVIA
SLLSAIFCGGFTKKTGHVKYVMIANIALLLIGSGVCTLLDNYSNNSMQIGVWILPGFGLG
ATLQCALISSQLQIDKNSPDAKTELVEITAFNSFCKSLGSSIGAVLSTTTFISALWRKIN
KAKLEGYYGKKINELVKYRLQNFDGKSTEAAEIFSAAVTYVFWMCYAFSALAFFCACLSS
NRRVET-EKKVAQEEHDGLPSIPEFKQGTTV
>sami_a_c124_14118
--------------------------MGEEKNSSQAEVK--AYESDTELNVNS------S
-DERG-----GISLYLCLTSLTLVLFITALDILIVGTIIDVVAEQFGNYSKTGWLVTGYS
LPNAILSLVWGRFASIIGFQHSLILAVLIFEAGSLVAALANSMNMLIVGRVVAGVGGSGL
QTLCFVIGCTMVNERSRPLVISILSCAFAVAAIVGPIIGGAFTTHVTWRWCFYINLPIGG
FAVIMFLLTYKTKSENILQQTRNILGRISKFELRRLTEPGNLRKALIGILFKFDFLGFAL
SSAGLVLFLLGLTFGGNKYSWNSGQIITYLVLGILLFVFSLIYDFFIFQKFNPEPDNTSY
RPLFLKRLVAKPAVIIVNMVTFLLCIGYNGQMIYSVQFFQLIFASSAWKAGLHLIPIVIT
NVIAAIASGVITKKLGLVKPLLIFGGILGVIGAGLMTLMSNNSTSSTQIGVLILPGLSLG
FALQASLMSAQLQIKKDRPEATTDFIEITAFNTFMKSLGTTLGGVLSTTVFSASLRNKVK
HAQLEMYVGKTVDDMILYRLQNFDGPHSSIGNILSDSIKNVFWMDMGFYALGFIFCIFSS
NRRLVI-PKKDIPSEESVESN----------
>saku_c1383.2
--------------------------MAETKCSSQPEIEE-ASDSDTSLNVNG-------
GDAKM-----GLSLYLCLASLTLVLFITALDILIVGTIIDVVAKQFGNYSKTGWLVTGYS
LPNAVLSLLWGRFASIIGFQHSLILAVLIFEAGSLVAALANSMNMLIVGRVVAGVGGSGL
QTLCFVIGCTMVDERSRPLVISILSCAFAVAAIVGPIIGGAFTTHVTWRWCFYINLPIGG
LAVIMFLLTYDAKNDGIIQQMKGALRKISGFEFSRLKKPGNLRKAINCLIFKFDFFGFAL
SSTGLVLFLLGLTFGGNKYTWSSGQVITYLVLGIVLFIFSLVYDFFLFDKFNPERDNISY
RPLFLRRLVAKPAIIIVNMVTFLLCTGYNGQMIYSVQFFQLIFASSAWKAGLHLIPIVIT
NVIAAIASGIITKKLGLVKPLLILGG----------------------------------
--------------------------------------------------FAWCYWR---
-------------------------------------------------------RAYDT
DEKX---------------------------
>sapa_c403_13057
--------------------------MKETKYSSQPEIEE-ACDSDASLNAKS------S
NDPPM-----RLSLYLCLASLTLVLFITALDILIVGTIIDVVAAQFGNYSKTGWLVTGYS
LPNAILSLIWGRFASIIGFQHSLVLAILIFEAGSLIAALASSMNMLIVGRVVAGVGGSGL
QTLCFVIGCTMVGERSRPLVISILSCAFAVAAIVGPIIGGAFTTHVTWRWCFYINLPIGG
LAIIMFLLTYKGENKSILQQTKDIMGKISSFEFGKFRKQVNSKRVMNGIIFKFDFFGFSF
CSAGLVLFLLGLTFGGNKYSWNSGQVITYLVLGTLLFMFSLVYDFFIFNKFNPEPDNISY
RPLLLKRLIAKPAVIIVNMVTFLLCTGYNGQMIYSVQFFQLIFASSAWKAGLHLIPIVIT
NVIAAIASGVITKKLGLVKPLLMFGGFLGVIGAGLMTLMKNNSTRSTQIGVLLLPGFSLG
FALQASLMSAQLQINKDHPEASMDFIEITAFNTFMKSLGTTLGGVLSTTVFSASLHNKVS
QARLEPYVGKTVDDMILYRLQNYDGSHSTIGNILSDSIENVFWMDLGFYALGFLFCIFSS
NKKLII-PKKNPTPEDNIEDK----------
>sapa_c84_2187
--------------------------MKETKYSSQPEIEE-ACDSDASLNAKS------S
NDPPM-----RLSLYLCLASLTLVLFITALDILIVGTIIDVVAAQFGNYSKTGWLVTGYS
LPNAILSLIWGRFASIIGFQHSLILAILIFEAGSLIAALASSMNMLIVGRVVAGVGGSGL
QTLCFVIGCTMVGERSRPLVISILSCAFAVAAIVGPIIGGAFTTHVTWRWCFYINLPIGG
LAIIMFLLTYKGENKSILQQTKDIMGKISSFEFGKFRKQVNSKRVMNGIIFKFDFFGFSF
CSAGLVLFLLGLTFGGNKYSWNSGQVITYLVLGTLLFMFSLVYDFFIFNKFNPEPDNISY
RPLLLKRLIAKPAVIIVNMVTFLLCTGYNGQMIYSVQFFQLIFASSAWKAGLHLIPIVIT
NVIAAIASGVITKKLGLVKPLLMFGGFLGVIGAGLMTLMKNNSTRSTQIGVLLLPGFSLG
FALQASLMSAQLQINKDRPEASMDFIEITAFNTFMKSLGTTLGGVLSTTVFSASLHNKVS
QARLEPYVGKTVDDMILYRLQNYDGSHSTIGNILSDSIENVFWMDLGFYALGFLFCIFSS
NKKLII-PKKNPTPEDNIEDK----------
>sace0k07392g
--------------------------MEETKYSSQQEIEG-ACGSDASLNARG------S
NDSPM-----GLSLYLCLASLTLVLFITALDILIVGTIIDVVAEQFGNYSKTGWLVTGYS
LPNAILSLIWGRFASIIGFQHSLILAILIFEAGSLIAALASSMNMLIFGRVVAGVGGSGL
QTLCFVIGCTMVGERSRPLVISILSCAFAVAAIVGPIIGGAFTTHVTWRWCFYINLPIGG
LAIIMFLLTYKAENKGILQQIKDAIGTISSFTFSKFRHQVNFKRLMNGIIFKFDFFGFAL
CSAGLVLFLLGLTFGGNKYSWNSGQVITYLVLGVLLFIFSLVYDFFLFDKFNPEPDNISY
RPLLLRRLVAKPAIIIVNMVTFLLCTGYNGQMIYSVQFFQLIFASSAWKAGLHLIPIVIT
NVIAAIASGVITKKLGLVKPLLIFGGVLGVIGAGLMTLMTNTSTKSTQIGVLLLPGFSLG
FALQASLMSAQLQITKDRPEAAMDFIEVTAFNTFMKSLGTTLGGVLSTTVFSASFHNKVS
RAHLEPYEGKTVDDMILYRLQNYDGSHSTIGNILSDSIKNVFWMDLGFYALGFLFCSFSS
NKKLII-PKKDDTPEDNLEDK----------
>sace_e_0518
--------------------------MEETKYSSQQEIEE-ACGSDASLNARG------S
NDSPM-----GLSLYLCLASLTLVLFITALDILIVGTIIDVVAEQFGNYSKTGWLVTGYS
LPNAILSLIWGRFASIIGFQHSLILAILIFEAGSLIAALASSMNMLIVGRVVAGVGGSGL
QTLCFVIGCTMVGERSRPLVISILSCAFAVAAIVGPIIGGAFTTHVTWRWCFYINLPIGG
LAIIMFLLTYKAENKGILQQIKDAIGTISSFTFSKFRHQVNFKRLMNGIIFKFDFFGFAL
CSAGLVLFLLGLTFGGNKYSWNSGQVIAYLVLGVLLFIFSLVYDFFLFDKFNPEPDNISY
RPLLLRRLVAKPAIIIVNMVTFLLCTGYNGQMIYSVQFFQLIFASSAWKAGLHLIPIVIT
NVIAAIASGVITKKLGLVKPLLIFGGVLGVIGAGLMTLMTNTSTKSTQIGVLLLPGFSLG
FALQASLMSAQLQIIKDRPEAAMDFIEVTAFNTFMKSLGTTLGGVLSTTVFSASFHNKVS
RAHLEPYEGKTVDDMILYRLQNYDGSHSTIGNILSDSIKNVFWMDLGFYALGFLFCSFSS
NKKLII-PKKDETSEDNLEDK----------
>sace0c00132g
------------------------------------------------------------
------------------------------------------------------------
------------------------------------------MNMLIVGRVVASVGGSGL
QTLCFVIGCTMVGERSRPLVISILSCAFAVAAIVGPIIGGAFTTHVTWRWCFYINLPIGG
LAIIMFLLTYKAENKGILQQIKDAIGTISSFTFSKFRHQVNFKRLMNGIIFKFDFFGFAL
CSAGLVLFLLGLTFGGNKYSWNSGQVIAYLVLGVLLFIFSLVYDFFLFDKFNPEPDNISY
RPLLLRRLVAKPAIIIINMVTFLLCTGYNGQMIYSVQFFQLIFASSAWKAGLHLIPIVIT
NVIAAIASGVITKKLGLVKPLLIFGGVLGVIGAGLMTLMTNTSTKSTQIGVLLLPGFSLG
FALQASLMSAQLQITKDRPEAAMDFIEVTAFNTFMKSLGTTLGGVLSTTVFSASFHNKVS
RAHLEPYEGKTVDDMILYRLQNYDGSHSTIGNILSDSIKNVFWMDLGFYALGFLFCSFSS
NKKLII-PKKDETPEDNLEDK----------
>sace_e_3474
------------------------------------------------------------
------------------------------------------------------------
------------------------------------------MNMLIVGRVVAGVGGSGL
QTLCFVIGCTMVGERSRPLVISILSCAFAVAAIVGPIIGGAFTTHVTWRWCFYINLPIGG
LAIIMFLLTYKAENKGILQQIKDAIGTISSFTFSKFRHQVNFKRLMNGIIFKFDFFGFAL
CSAGLVLFLLGLTFGGNKYSWNSGQVIAYLVLGVLLFIFSLVYDFFLFDKFNPEPDNISY
RPLLLRRLVAKPAIIIVNMVTFLLCTGYNGQMIYSVQFFQLIFASSAWKAGLHLIPIVIT
NVIAAIASGVITKKLGLVKPLLIFGGVLGVIGAGLMTLMTNTSTKSTQIGVLLLPGFSLG
FALQASLMSAQLQITKDRPEAAMDFIEVTAFNTFMKSLGTTLGGVLSTTVFSASFHNKVS
RAHLEPYEGKTVDDMILYRLQNYDGSHSTIGNILSDSIKNVFWMDLGFYALGFLFCSFSS
NKKLII-PKKDETPEDNLEDK----------
>sace_d_05344
--------------------------MEETKYSSQQEIEE-ACGSDASLNARG------S
NDSPM-----GLSLYLCLASLTLVLFITALDILIVGTIIDVVAEQFGNYSKTGWLVTGYS
LPNAILSLIWGRFASIIGFQHSLILAILIFEAGSLIAALASSMNMLIVGRVVAGVGGSGL
QTLCFVIGCTMVGERSRPLVISILSCAFAVAAIVGPIIGGAFTTHVTWRWCFYINLPIGG
LAIIMFLLTYKAENKGILQQIKDAIGTISSFTFSKFRHQVNFKRLMNGIIFKFDFFGFAL
CSAGLVLFLLGLTFGGNKYSWNSGQVIAYLVLGVLLFIFSLVYDFFLFDKFNPEPDNISY
RPLLLRRLVAKPAIIIINMVTFLLCTGYNGQMIYSVQFFQLIFASSAWKAGLHLIPIVIT
NVIAAIASGVITKKLGLVKPLLIFGGVLGVIGAGLMTLMTNTSTKSTQIGVLLLPGFSLG
FALQASLMSAQLQITKDRPEAAMDFIEVTAFNTFMKSLGTTLGGVLSTTVFSASFHNKVS
RAHLEPYEGKTVDDMILYRLQNYDGSHSTIGNILSDSIKNVFWMDLGFYALGFLFCSFSS
NKKLII-PKKDETPEDNLEDK----------
>klwa_298-snap.4
--------------------------MSTGKESLCPEQEE--CETSKAKNNNT-------
------------RLLLSLFSLGLSMFVTALDVLIVGTIIDTVCKSFGDYTKSGWIVTGYS
LPNALFSLLWGRISANLGPRISIVACIVLFEAGSLISALARSMNMLIAGRVVSGVGGSGL
QTLSLVIGCQLVDEKSRPLVLSLLNCTFAIASIIGPFIGGAFTTHVTWRWCFYINLPIGG
VAILTFLCFYNPHNENLLEEGKKAFKRVLKFKPTSLFSS----KAMHQLLFGFDIVSFAL
FTAGWVLFLLALTFGGQSYSWDSGVVISFLVVGILLILLSLFYDFKLFEAMKSQE---NI
RPLLCWRLMSQPTIVLSNFSGFFSTVAYNVQMIYSVQFFQLVYGFTAWKAGLHLIPILVS
TVVFSIMSGVLTKKTGHIKPLLVFGSAMGVLGGGLMTLLNNTSTKHTQIGVLILPGVALG
FVLPSALIACHVQLDKSNSRYGADMLEVTSVNALLKSLGTTLGSILSTMIFSTSMYNKMK
SRGMSLEEYMKLDGIASYRMSNFDGARSEMGYMLSDSIKNTFWMALGSSATAFLCSLFVS
KSKVNT-Q-----------------------
>klth0b10142g
--------------------------MSDIETGIHSDRDRKISGESDDLSLKHKRCITLD
RPKIN-----KVKLFLSLFSLGLSMFVTALDVLIVGTIIDTVCKTFGDYTKSGWIVTGYS
LPNALFSLLWARLSAVLGPRISVVSCIILFEAGSLISALANSMNMLIAGRVVAGIGGSGL
QTLSLVIGCQLVDEKSRPLVLSLLNCTFAVASIVGPFLGGAFTTHVTWRWCFYINLPIGG
LAIAIFVFFYNPEGVNLLEKFGNTFKKVSSFHPVK----KSPKKVLQQLLFGFDILSFIS
FTAGWLLFLLALTFGGQTHAWNSGIVISFIIIGVLLIAISLVYDFKVFEQIKTQD---SF
RPLLSWEIMSNRSILLSNFTGFFSTVAYNVQMIYSVQFFQLVYGFSAWKAGLHLIPILVS
TVVFSIASGILTKKTGHIKPLLVFGSAMGVLGGGLMTLLDNKSTKHTQIGVLILPGVALG
FVLPSALIACHVQLDKGNPSYGADLLETTSVNALLKSLGTTLGSILSTMVFSTSMNNKMK
HGGLSLEEYDRLDGIASYRMDHFDGPRSEMGYILSDSIKNAFWMALGSSAIAFLCSIFVS
KRKIAM-------------------------
>klth0b00132g
--------------------------MTEIETGQNSEYNRKISDETKDLSVKQSACIAPD
ASKRN-----RVKLFLSLLSLGLSMFVTALDVLIVGTIIDTVCTSFGDYTKSGWIVTGYS
LPNALFSLLWGRLSAVLGPRISVISCIILFETGSLISALAKSMNMLISGRVIAGVGGSGL
QTLSLVIGCQLVNEKSRPLVLSLLNCTFAVASIVGPFLGGAFTTHVTWRWCFYINLPIGG
LAIAIFIFFYNPEGADLLEKGSQTFKKLLSYR----RANLSLKQLLDQLLFGFDIVSFVL
FTAGWLLFLLALTFGGQTHPWKSGIVISFIIVGVLLIALSLIYDFRLFDHIKTMD---TF
RPLLSWHLMSQRAILNANFTGFFSTIAYNVQMIYSVQFFQLVYGFSAWKAGLHLIPILVS
TVVFSIASGVIIKKTGHIKPLLVFGSAMGVLGSGLMILLNNTSTKHTQIGVLILPGVALG
FVLPAALITCHVQLDRTSPSYGADMLETTSVNALLKSLGTTVGSILSTMVFSTSLHNKMK
NSNILFEVSGELDSIASYRLDHFDGPRSEMGCMLNDSIRNTFWMALGSSVVAFLCSLLVS
RRKVSM-------------------------
